# Supplementary material for: Attainment of World Health Organization physical activity recommendations by Ecuadorian children: Analysis of social and anthropometrics factors in two distinct populations
Source: PLoS One. 2024 Dec 18;19(12):e0311165. doi: 10.1371/journal.pone.0311165 (PMC11654990; doi:10.1371/journal.pone.0311165)
Supplement: S1 Dataset — (XLSX) [file pone.0311165.s001.xlsx]

## Sheet: Hoja1
Code	Age Range	Sex	Location	ethnia2	SES	Weight	Height	Cintp	Fatmass_eq	_zbfa	NutriStatus	Metab_OB	MeetMVPA	Sedentary time mean	LightPAmean	Moderate PA mean	Vigorous PA mean	MVPA mean
73d1fae4d6394c80517a905b5e12713e	8 -9 years old	1	Rural	Ethnic Group B	SES 2	14.05	108	48.75	2.00091	-3.43	Underweight	No Obesity_WC	Yes	420.2	352.8	58.3	29.7	88
b81532870d467c1611e08e52c1621a8b	8 -9 years old	2	Rural	Ethnic Group A		15.45	110.5	49.5	2.8978	-2.31	Underweight	No Obesity_WC	No	477.696	345.196	33.7321	15.5536	49.2857
0f0f8f0c3579ad70148fba59af7ca8c3	8 -9 years old	1	Rural	Ethnic Group A	SES 2	16.5	109.55	48.9	2.80879	-1.65	Normal	No Obesity_WC	Yes	339	355.714	49.3036	29.2321	78.5357
3cbaea5eaa6d8f60e4eaa15c87bf80dd	8 -9 years old	1	Rural	Ethnic Group A	SES 2	17.35	115.55	47.45	2.60008	-2.33	Underweight	No Obesity_WC	Yes	517.732	434.482	78.4643	25.25	103.714
f20c3b264e191be4d056413549ea9482	8 -9 years old	2	Rural	Ethnic Group A	SES 2	17.4	115.25	49.75	3.32873	-1.88	Normal	No Obesity_WC	No	454	312.85	31.45	12.4	43.85
d459bf430e3a72834c9db9c56bf3b858	8 -9 years old	1	Rural	Ethnic Group A	SES 2	17.45	111.15	51.25	3.08869	-1.27	Normal	No Obesity_WC	No	326.5	351.25	38.5	12.5	51
9be138e7d4c4bb4cb46007a34f3381cd	8 -9 years old	1	Rural	Ethnic Group A	SES 2	17.5	119.5	47	2.23672	-3.18	Underweight	No Obesity_WC	Yes	270.9	412.75	61.1	22.9	84
fabfd06969352a90b71a722d328ff8e8	8 -9 years old	1	Rural	Ethnic Group A	SES 2	17.5	116	50.6	2.619	-2.32	Underweight	No Obesity_WC	Yes	500.946	419.786	71.375	30.5714	101.946
aa081046e4c8429e369cbaeceaa04342	8 -9 years old	1	Rural	Ethnic Group A	SES 2	17.65	108.4	52.4	3.44987	-0.53	Normal	No Obesity_WC	Yes	420.232	477.25	109.196	25.3214	134.518
455c19d9bf4e5e654cc3a087fbca0723	8 -9 years old	2	Rural	Ethnic Group A	SES 1	17.7	114.55	50.25	3.54082	-1.55	Normal	No Obesity_WC	Yes	494.679	435.339	79.0179	18.5	97.5179
0fde2d9e1c985b0ce7cf91eb2dee89f8	8 -9 years old	1	Rural	Ethnic Group A	SES 3	17.75	113.4	47.5	3.00441	-1.52	Normal	No Obesity_WC	No	588.5	388.583	44.5	8.83333	53.3333
cd2cea739fccc6bf5455fc179e8b7bea	8 -9 years old	1	Rural	Ethnic Group A	SES 2	17.8	120.3	50.1	2.27668	-3.12	Underweight	No Obesity_WC	No	684.286	284.482	43.1429	13.7679	56.9107
cab1872b1f4f9a26c12164636b51e8a3	8 -9 years old	2	Rural	Ethnic Group A	SES 1	17.85	115.9	46.4	3.48064	-1.69	Normal	No Obesity_WC	No	617.083	314.958	30.625	7.41667	38.0417
9af09bc931628a71e324579b35ea0742	8 -9 years old	1	Rural	Ethnic Group A	SES 2	17.85	117.55	48.1	2.60864	-2.4	Underweight	No Obesity_WC	Yes	522.679	370.286	93	55.0357	148.036
42fc5374e18223937b4f020bcc9c41df	8 -9 years old	1	Rural	Ethnic Group B	SES 1	17.9	115.3	50.25	2.87077	-1.89	Normal	No Obesity_WC	Yes	539.542	413.625	86.0833	29.3333	115.417
dabb8f5c072dd790343c32acab9ce55c	8 -9 years old	1	Rural	Ethnic Group A		18	117	49	2.73731	-2.16	Underweight	No Obesity_WC	Yes	531.429	422.304	49.9821	10.7857	60.7679
1b2d217021eccc84f42062ac1f3c3df9	8 -9 years old	2	Rural	Ethnic Group B	SES 1	18	116.05	50.75	3.54004	-1.59	Normal	No Obesity_WC	Yes	561.589	416.446	54.25	30.1071	84.3571
876e7261d7714a34875282087d481fd9	8 -9 years old	1	Rural	Ethnic Group A	SES 2	18	116.5	51.1	2.79171	-2.05	Underweight	No Obesity_WC	Yes	470.25	426.696	78.3571	37.5893	115.946
cbe47cdaa0f7c682a64f6dc917ed339f	8 -9 years old	1	Rural	Ethnic Group A	SES 1	18.05	115.1	50.75	2.96598	-1.69	Normal	No Obesity_WC	No	368.125	264.562	37.6875	11.5625	49.25
c8da1887018234b400370de8150f290f	8 -9 years old	1	Rural	Ethnic Group B	SES 1	18.1	115.4	53	2.94575	-1.8	Normal	No Obesity_WC	Yes	509.857	419.964	59.6607	15.125	74.7857
59e558bf4ee1cd09cb2660ce991cb2cd	8 -9 years old	2	Rural	Ethnic Group B	SES 2	18.2	112.65	51.4	3.97847	-0.9	Normal	No Obesity_WC	No	454.125	337.083	36.3333	10.8333	47.1667
32d3140b13b54cbf17bc2bb2ee568cac	8 -9 years old	1	Rural	Ethnic Group A	SES 1	18.2	116.55	50.15	2.87772	-1.93	Normal	No Obesity_WC	Yes	529.286	350.804	51.1786	12.6607	63.8393
c0632657044c6369cdd56bab11304069	8 -9 years old	2	Rural	Ethnic Group A	SES 1	18.35	118.05	51.25	3.50034	-1.75	Normal	No Obesity_WC	Yes	570.857	403.875	55.0179	16.3214	71.3393
e3d7c213653ca9171c345fc3b1643d65	8 -9 years old	2	Rural	Ethnic Group A	SES 2	18.7	111.9	53.25	4.31111	-0.49	Normal	No Obesity_WC	No	463.917	385.5	35.0833	7.66667	42.75
84abe942629b1d6d85acf0afef71899a	8 -9 years old	2	Rural	Ethnic Group A	SES 2	18.7	119	53.75	3.56948	-1.72	Normal	No Obesity_WC	Yes	383.4	422	68.4	21.5	89.9
83590ca140dd628cc65ded480d96d1b1	8 -9 years old	2	Rural	Ethnic Group A		18.75	119	48.15	3.59355	-1.71	Normal	No Obesity_WC	No	466.9	354.9	30.7	6.6	37.3
668f3ae2c5a9489c38eef10538ffce0d	8 -9 years old	1	Rural	Ethnic Group A	SES 2	18.75	118	51.25	2.97666	-1.84	Normal	No Obesity_WC	Yes	593	400.375	50.9583	13.4583	64.4167
467fb36ef68dd31e4b4ba80a4d5a511a	8 -9 years old	2	Rural	Ethnic Group A	SES 2	18.75	126.25	47.1	2.74077	-3.16	Underweight	No Obesity_WC	No	564.45	355.3	27.9	4.9	32.8
bd12a1dc4e0e56b154053f9afee3b984	8 -9 years old	2	Rural	Ethnic Group A	SES 3	18.75	122.15	51.4	3.23645	-2.3	Underweight	No Obesity_WC	Yes	317.179	436.375	65.25	27.4107	92.6607
874bdf564b79b97d3ecdb5fa9c1830b9	8 -9 years old	2	Rural	Ethnic Group A	SES 1	18.8	114.1	51.25	4.13587	-0.85	Normal	No Obesity_WC	No	578.2	237.25	32.55	10.9	43.45
a133a85c6ab6fc20ac75583705d91f04	8 -9 years old	2	Rural	Ethnic Group A	SES 2	18.8	120	51.35	3.50748	-1.85	Normal	No Obesity_WC	Yes	607.875	402.542	51.7917	17.7917	69.5833
d79b0aac430eeec734666683931ed99b	8 -9 years old	2	Rural	Ethnic Group A	SES 2	18.85	110.25	51.5	4.55144	-0.14	Normal	No Obesity_WC	Yes	367.75	460.25	66.3125	17.625	83.9375
e8ddb8c572d8784f46b0c44567ce0752	8 -9 years old	2	Rural	Ethnic Group A	SES 1	19	121	50	3.48642	-1.99	Normal	No Obesity_WC	Yes	387.125	388.875	57.5	18.375	75.875
2c1bb607abb947b502080f761236ba24	8 -9 years old	2	Rural	Ethnic Group B	SES 2	19	121.1	53.15	3.48077	-1.96	Normal	No Obesity_WC	No	510.667	302.542	22.125	4.66667	26.7917
f503698d62c9992f9dffef30df549fac	8 -9 years old	1	Rural	Ethnic Group A	SES 2	19.05	118.3	52.1	3.08242	-1.75	Normal	No Obesity_WC	Yes	445.268	373.625	48.6607	13.4821	62.1429
ddcce0e71a9adb71ccda04114b0936bf	8 -9 years old	1	Rural	Ethnic Group B	SES 2	19.1	118	51	3.14536	-1.62	Normal	No Obesity_WC	Yes	572.292	379.042	69.0417	19.2917	88.3333
85ed2f31c35bf82307e32f2d0a0569c6	8 -9 years old	2	Rural	Ethnic Group A	SES 3	19.15	116.5	51.1	4.0716	-1.01	Normal	No Obesity_WC	Yes	423.786	383.839	56.4643	21.3036	77.7679
dfe397c246c586e53553b803bc49fbfe	8 -9 years old	1	Rural	Ethnic Group A	SES 2	19.2	122	50.3	2.71549	-2.44	Underweight	No Obesity_WC	No	483.45	349.5	42.25	15.9	58.15
60a484b5cf59d72ce5ac349567ceafab	8 -9 years old	1	Rural	Ethnic Group B	SES 2	19.2	116.35	52.35	3.37747	-1.24	Normal	No Obesity_WC	Yes	525.125	458.839	73.8571	17.8929	91.75
83bea77afedfa8d10250a6cb60e84d9b	8 -9 years old	2	Rural	Ethnic Group A	SES 1	19.3	114.4	55	4.37383	-0.57	Normal	No Obesity_WC	Yes	420.792	396.292	64.9167	10.5417	75.4583
75758b0079141fd3bd4f6cf09e537a6f	8 -9 years old	2	Rural	Ethnic Group A		19.35	126	49	3.05938	-2.72	Underweight	No Obesity_WC	No	575.812	257	25.875	4.25	30.125
56a88d78aeb00d009bd4c301f4d347d0	8 -9 years old	1	Rural	Ethnic Group A	SES 2	19.4	118	51.9	3.28999	-1.45	Normal	No Obesity_WC	Yes	405.661	392.107	80.9464	13.5714	94.5179
02d112571eaa5ac466cfed60f93a80dc	8 -9 years old	1	Rural	Ethnic Group A		19.55	112.2	57.15	4.01755	-0.18	Normal	No Obesity_WC	No	500.268	363.411	37.1429	11.3929	48.5357
b96c3e9a450fab1ba4dadbb21a3d7a08	8 -9 years old	2	Rural	Ethnic Group A		19.55	115.3	52.75	4.4109	-0.62	Normal	No Obesity_WC	Yes	534.893	429.268	62.4286	8.01786	70.4464
cc053684be3d6b5057aa28d2932086c0	8 -9 years old	2	Rural	Ethnic Group B	SES 1	19.6	117	50.15	4.25307	-0.86	Normal	No Obesity_WC	Yes	395.562	326.875	49.3125	26.875	76.1875
385afe56e9f5ff4470a1656e55a2a636	8 -9 years old	2	Rural	Ethnic Group A	SES 1	19.65	113.1	51.4	4.69435	-0.24	Normal	No Obesity_WC	Yes	373.2	336.3	51.55	21.5	73.05
e55a0f022ada3315109b8717e25be1c2	8 -9 years old	1	Rural	Ethnic Group A		19.65	113.5	53.9	3.91982	-0.42	Normal	No Obesity_WC	Yes	487.268	427.554	98.0179	43.1964	141.214
60eb05fa257c392a69867dc879f2efb8	8 -9 years old	2	Rural	Ethnic Group A	SES 2	19.65	121.9	50.75	3.70574	-1.8	Normal	No Obesity_WC	Yes	462.958	444.833	82.5833	29.5833	112.167
c6559ace772f924e4d09f1aca41f26e3	8 -9 years old	2	Rural	Ethnic Group A	SES 1	19.7	116.25	52.1	4.38159	-0.76	Normal	No Obesity_WC	Yes	435.071	442.982	70.1786	23.2321	93.4107
e7761085960d34c632a5f7f2037b81dd	8 -9 years old	1	Rural	Ethnic Group A	SES 1	19.8	121.45	50.9	3.07615	-1.89	Normal	No Obesity_WC	Yes	579.446	384.732	78.1786	33.3571	111.536
9621557eaa95d0f084607f469d328541	8 -9 years old	2	Rural	Ethnic Group A	SES 1	19.85	120.45	49.75	3.98291	-1.41	Normal	No Obesity_WC	Yes	405.125	369.438	67.375	22.8125	90.1875
ae35588dfdb2447cf91e9ad430bf8d0f	8 -9 years old	2	Rural	Ethnic Group B	SES 2	19.9	116.05	50.15	4.51816	-0.55	Normal	No Obesity_WC	Yes	259.375	385.975	95.225	31.625	126.85
4f5042767d7ed7cde0c768ba73dc52bd	8 -9 years old	2	Rural	Ethnic Group B	SES 2	19.9	124.35	51.9	3.54531	-2	Normal	No Obesity_WC	Yes	449.833	364.875	57.125	14.8333	71.9583
abec368b54380d9629aa60db113f3435	8 -9 years old	2	Rural	Ethnic Group A	SES 1	19.95	120.4	51.5	4.04928	-1.3	Normal	No Obesity_WC	No	586.607	372.911	33.3214	8.19643	41.5179
026a0991237aafb1c4fe1f8c18683ef1	8 -9 years old	1	Rural	Ethnic Group A	SES 2	19.95	119.35	51	3.39891	-1.41	Normal	No Obesity_WC	Yes	508.196	370	78.3929	49.5536	127.946
0f810a40d4b0414855d1a85f4f28cd32	8 -9 years old	2	Rural	Ethnic Group A		19.95	122.1	51.25	3.84534	-1.61	Normal	No Obesity_WC	No	578.607	357.768	31.875	6.46429	38.3393
fb07f69588c606807423e07b88ce00c5	8 -9 years old	2	Rural	Ethnic Group A	SES 2	19.95	118.5	52.25	4.27031	-0.96	Normal	No Obesity_WC	No	537.333	324.729	32.9167	6.6875	39.6042
05a9e5bd0d22b4b410af81b936241a0b	8 -9 years old	1	Rural	Ethnic Group A	SES 2	20	121	50.15	3.22957	-1.69	Normal	No Obesity_WC	Yes	456.875	474.429	69.0536	13.5	82.5536
32e5c7eadd6cefc3283b77e08b8bc6f4	8 -9 years old	2	Rural	Ethnic Group A	SES 2	20	121	51.3	3.99891	-1.42	Normal	No Obesity_WC	Yes	566.732	369.071	58.4821	39.0714	97.5536
019e44ec4af9cd780c5b7f005fadeda7	8 -9 years old	1	Rural	Ethnic Group A	SES 1	20	117.9	52.25	3.60786	-1.04	Normal	No Obesity_WC	No	491.667	262.042	28.8125	7.8125	36.625
c960a05b9f26cfc6ed6f0518b49f5cc8	8 -9 years old	1	Rural	Ethnic Group A	SES 2	20.05	122	50	3.13174	-1.83	Normal	No Obesity_WC	No	498.083	320.958	40.7083	13.75	54.4583
ff2ff8070624c055e346399eb54f7e00	8 -9 years old	1	Rural	Ethnic Group A	SES 2	20.05	117.15	52	3.72202	-0.86	Normal	No Obesity_WC	Yes	539.482	421.411	58.3571	16.2143	74.5714
863d7c7385c60fcf6a105ea2b816adb9	8 -9 years old	1	Rural	Ethnic Group A	SES 2	20.05	117.25	54.25	3.71227	-0.85	Normal	No Obesity_WC	Yes	542.089	418.911	79.7143	19.6429	99.3571
4ab53bab39a8e535e1a5afff53e610f7	8 -9 years old	1	Rural	Ethnic Group A	SES 2	20.1	114.2	54.25	4.08878	-0.24	Normal	No Obesity_WC	Yes	337.4	407.3	79.85	20.35	100.2
b096dfc79572312b6c2d6bbe2314858d	8 -9 years old	2	Rural	Ethnic Group A	SES 3	20.2	118.35	51.35	4.42213	-0.8	Normal	No Obesity_WC	No	673.768	301.714	34.1964	14.5714	48.7679
6e85a7b340e47aa31f5e34dd53200323	8 -9 years old	2	Rural	Ethnic Group A	SES 1	20.25	118	51	4.48556	-0.76	Normal	No Obesity_WC	No	524.25	380.232	46.2679	13.0714	59.3393
757d172c510d34ebfcc3f196023e9266	8 -9 years old	2	Rural	Ethnic Group A	SES 2	20.25	120.4	53.35	4.20987	-1.11	Normal	No Obesity_WC	Yes	344.917	426.458	68.5833	15.9167	84.5
8aaaa952f887ca02617b0437966608d2	8 -9 years old	2	Rural	Ethnic Group A	SES 1	20.25	118.55	53	4.42627	-0.8	Normal	No Obesity_WC	No	499.667	406.958	46.2917	13.3333	59.625
2f838bd8856250d80afa6c8f101c163b	8 -9 years old	2	Rural	Ethnic Group A	SES 1	20.25	122	50.75	4.01756	-1.39	Normal	No Obesity_WC	Yes	431.875	413.083	86.625	33.625	120.25
fd0cfa526a5356d174612d6ef5849b65	8 -9 years old	2	Rural	Ethnic Group B	SES 2	20.3	114	52.25	4.95415	-0.11	Normal	No Obesity_WC	Yes	583.857	403.232	59.5357	12.8393	72.375
e565d255dbeac58dae5f6a55224f2350	8 -9 years old	2	Rural	Ethnic Group A	SES 2	20.3	120.05	53.5	4.27786	-1.04	Normal	No Obesity_WC	No	554.375	384.125	30.5	8.33333	38.8333
d71b7a8d737c55e8a1cc5582a983992d	8 -9 years old	2	Rural	Ethnic Group A	SES 2	20.35	117.9	52.1	4.54941	-0.71	Normal	No Obesity_WC	No	407.911	442.554	46.9821	4.375	51.3571
ae483adfc5399b15933a288335c4ff3a	8 -9 years old	1	Rural	Ethnic Group B	SES 1	20.35	120	52.1	3.53524	-1.22	Normal	No Obesity_WC	Yes	474.286	421.768	95.125	37.6071	132.732
27e469d0906ab7a7511bcaf10c686751	8 -9 years old	1	Rural	Ethnic Group B	SES 2	20.4	121.5	52.4	3.37262	-1.51	Normal	No Obesity_WC	Yes	390.679	358.179	80.5893	30.1964	110.786
b37c45b1118cfa29f2b6838333174018	8 -9 years old	2	Rural	Ethnic Group A	SES 2	20.5	119.15	55.25	4.49214	-0.79	Normal	No Obesity_WC	No	612.333	334.833	36.75	8.08333	44.8333
c4ca2f7918066c6372cfd55187199b70	8 -9 years old	1	Rural	Ethnic Group A	SES 1	20.5	119.3	50.25	3.69568	-1.04	Normal	No Obesity_WC	Yes	456.036	444.643	72.0179	26.3036	98.3214
fe000463221b060839e739f15239b8b9	8 -9 years old	2	Rural	Ethnic Group A	SES 2	20.5	118.25	52.15	4.59703	-0.63	Normal	No Obesity_WC	Yes	379.833	401.875	73.2917	32.3333	105.625
40de861cb28420f17da640267692d906	8 -9 years old	1	Rural	Ethnic Group A	SES 2	20.55	117.2	55.9	3.97673	-0.6	Normal	No Obesity_WC	No	453.833	296.458	44.5417	10.375	54.9167
a7eb717231f96c2867dc9965482edb2d	8 -9 years old	1	Rural	Ethnic Group A	SES 2	20.7	120	52.25	3.7176	-1.02	Normal	No Obesity_WC	Yes	318.792	342.375	48.7917	22.0833	70.875
d06601f575c233694b0e7e6cf5e8bc3b	8 -9 years old	1	Rural	Ethnic Group A	SES 2	20.7	124	55	3.19925	-1.87	Normal	No Obesity_WC	Yes	455.196	516.411	56.3929	8.85714	65.25
3a05f33a10aa027c65d7b39faf263d6b	8 -9 years old	2	Rural	Ethnic Group A	SES 1	20.7	122.75	51.9	4.16529	-1.29	Normal	No Obesity_WC	No	476.458	387.667	40.5417	9.08333	49.625
b39d8141147ffd03eeea0be695b6c43f	8 -9 years old	1	Rural	Ethnic Group A	SES 1	20.75	125.4	51.25	3.03499	-2.14	Underweight	No Obesity_WC	Yes	545.643	319.679	75.3036	38.8393	114.143
23087dcba97bee66e1bd8ca96482fe1b	8 -9 years old	2	Rural	Ethnic Group B	SES 1	20.75	119.05	52.5	4.6411	-0.65	Normal	No Obesity_WC	No	390.625	431.583	45.7917	11.0417	56.8333
a0b46acbf13126cc2b72428291934008	8 -9 years old	2	Rural	Ethnic Group B	SES 1	20.75	115.65	54.6	5.03141	-0.1	Normal	No Obesity_WC	Yes	474.964	450.304	62.5714	8.83929	71.4107
48eb00dda6bfbba9fda3fdc09afc344c	8 -9 years old	2	Rural	Ethnic Group A	SES 2	20.8	121	52.5	4.43487	-0.95	Normal	No Obesity_WC	Yes	549.018	369.179	48.1429	14.5536	62.6964
86ad517e44af4e3616072f62032a0954	8 -9 years old	2	Rural	Ethnic Group A	SES 2	20.8	120.4	51	4.50079	-0.91	Normal	No Obesity_WC	No	604.417	408.792	42.625	13.75	56.375
2f3bf188face95820ab58271484e6c19	8 -9 years old	1	Rural	Ethnic Group B	SES 2	20.8	123.65	51	3.29814	-1.72	Normal	No Obesity_WC	Yes	614.875	356.458	67.4583	28.0417	95.5
dcf3245783d4b4d79f20bef63de08b52	8 -9 years old	1	Rural	Ethnic Group A	SES 2	20.8	118	54.25	4.01726	-0.58	Normal	No Obesity_WC	Yes	433.562	450.188	60.4167	22.25	82.6667
83403a42c189cddde2ada70dbf98aca0	8 -9 years old	2	Rural	Ethnic Group A	SES 2	20.85	114.4	52.5	5.22476	0.1	Normal	No Obesity_WC	Yes	592.958	389.208	50.2917	14.9167	65.2083
fa640d59d74e3785d05b52471c8d7f52	8 -9 years old	2	Rural	Ethnic Group B	SES 3	20.85	120.4	51.25	4.53414	-0.84	Normal	No Obesity_WC	Yes	589.821	351.786	49.9286	14.7857	64.7143
2562333668db1d53bc5aeedb261b219e	8 -9 years old	2	Rural	Ethnic Group A	SES 3	20.9	118.25	51.25	4.81766	-0.46	Normal	No Obesity_WC	Yes	568.679	441.464	52.9286	12.6429	65.5714
b00c56d2957c58b94d1121e6c9864054	8 -9 years old	2	Rural	Ethnic Group A	SES 2	20.9	115.45	52.15	5.13849	0	Normal	No Obesity_WC	No	435.188	222.375	29.875	4.9375	34.8125
6358ba971817580f499ffdc8ec6ee1f2	8 -9 years old	1	Rural	Ethnic Group A	SES 3	20.9	122.65	51.25	3.48239	-1.44	Normal	No Obesity_WC	Yes	295.3	369.45	63.15	25.25	88.4
7ccbb8ab7d8ecd4cd8ccc33940760baf	8 -9 years old	2	Rural	Ethnic Group A	SES 2	20.9	118	51.9	4.84418	-0.45	Normal	No Obesity_WC	Yes	408.982	379.179	50.6964	17.2143	67.9107
1fcee57042aec05e47a08beac427a8f6	8 -9 years old	1	Rural	Ethnic Group B	SES 3	20.95	118.9	51	3.97857	-0.73	Normal	No Obesity_WC	Yes	389.232	331.589	55.25	17.1786	72.4286
6949e39027ba9d680fb2513b19fe2979	8 -9 years old	1	Rural	Ethnic Group A	SES 2	20.95	119	55.4	3.96699	-0.75	Normal	No Obesity_WC	Yes	542.542	358.125	88.125	36	124.125
2bb6d42b54846300e2a6ed288b3ceeb4	8 -9 years old	2	Rural	Ethnic Group B	SES 2	20.95	120.75	53	4.54536	-0.87	Normal	No Obesity_WC	Yes	631.875	350.458	51.6667	16.5417	68.2083
7b201af65ee0f76d4d68bd42f7a6f3f9	8 -9 years old	2	Rural	Ethnic Group A	SES 2	20.95	118	53.5	4.86616	-0.46	Normal	No Obesity_WC	Yes	517.292	400.708	76.9583	32.0417	109
4508e56f090c90814c0c059c7fb5642a	8 -9 years old	1	Rural	Ethnic Group A	SES 1	20.95	120.6	54.65	3.77371	-0.99	Normal	No Obesity_WC	Yes	595.018	336.661	73.3393	33.0179	106.357
01e0d5e1f68fc137a862bf338e9db5d4	8 -9 years old	1	Rural	Ethnic Group A	SES 1	21	118.25	55.25	4.0894	-0.56	Normal	No Obesity_WC	Yes	244.375	440.196	95.7321	42.4107	138.143
7b316cffc7d0c63f8bbf6545e1ce0997	8 -9 years old	1	Rural	Ethnic Group A	SES 2	21	122	53.75	3.61732	-1.28	Normal	No Obesity_WC	Yes	495.089	373.375	69.6964	19.3393	89.0357
22a71e27d4f4628589ba9519525ae37c	8 -9 years old	2	Rural	Ethnic Group A	SES 2	21.05	119.45	53	4.75966	-0.58	Normal	No Obesity_WC	No	577.625	318.771	38.9792	15.1667	54.1458
536b964b46ef11c9849ae7b77396d5e9	8 -9 years old	1	Rural	Ethnic Group A	SES 1	21.05	117.65	56.45	4.18515	-0.45	Normal	No Obesity_WC	Yes	284.667	376.333	60.9167	17.875	78.7917
ac20add1369c9f6adc99525121a19b9f	8 -9 years old	2	Rural	Ethnic Group A	SES 2	21.1	124.1	61.9	4.20762	-1.36	Normal	No Obesity_WC	Yes	366.55	407.6	71.3	18.35	89.65
88f626d398917bb39182099323dfbe84	8 -9 years old	1	Rural	Ethnic Group A	SES 2	21.15	124.8	54.35	3.31024	-1.81	Normal	No Obesity_WC	Yes	352.25	421.232	58.25	14.7321	72.9821
d28f7c083bd4c5591b8d6f71150d3aaa	8 -9 years old	1	Rural	Ethnic Group A	SES 2	21.2	123.1	50.15	3.57449	-1.4	Normal	No Obesity_WC	No	527.525	269.2	43.1	15.975	59.075
4d25a5e7e98d24c7555238748d8b1887	8 -9 years old	2	Rural	Ethnic Group B	SES 2	21.2	124	52.15	4.27719	-1.27	Normal	No Obesity_WC	Yes	588.036	359.196	61.2143	37.6607	98.875
5cd38348858ed038c477323c2ac9c766	8 -9 years old	1	Rural	Ethnic Group A	SES 1	21.2	120	55.4	3.98171	-0.77	Normal	No Obesity_WC	Yes	464.375	316.536	72.9286	31.4821	104.411
5d3f1943b94d1f7edae37377e83f0dd3	8 -9 years old	1	Rural	Ethnic Group A	SES 2	21.2	119.65	54.15	4.02744	-0.68	Normal	No Obesity_WC	Yes	490.268	391.732	79.1071	36.9643	116.071
c6c5f95bc771ed75a0ecedc3afe71885	8 -9 years old	2	Rural	Ethnic Group B	SES 1	21.2	125.4	49.75	4.09505	-1.49	Normal	No Obesity_WC	Yes	548.161	342.732	65.7321	18.5536	84.2857
547ba18001d7252b9c7f13dbae3ce365	8 -9 years old	1	Rural	Ethnic Group A	SES 1	21.25	118.2	52.6	4.23135	-0.42	Normal	No Obesity_WC	Yes	302.393	363.75	91.2143	31.1786	122.393
15ce063126c83e66499343cc544a97eb	8 -9 years old	2	Rural	Ethnic Group A	SES 2	21.25	114	56.75	5.49992	0.35	Normal	No Obesity_WC	No	396.825	352.225	40.25	11.55	51.8
f820509b3037aadc934f747490dce1a1	8 -9 years old	2	Rural	Ethnic Group A	SES 1	21.3	122.55	50.25	4.51738	-0.97	Normal	No Obesity_WC	No	373.4	358.25	30.5	7.7	38.2
82c96046dbff942b3b8c63257faf2d42	8 -9 years old	1	Rural	Ethnic Group A	SES 1	21.3	118.7	54.9	4.20007	-0.46	Normal	No Obesity_WC	Yes	492.893	442.643	72.7679	18.4464	91.2143
ad2997eb968baf759e158a6476265d40	8 -9 years old	2	Rural	Ethnic Group A	SES 2	21.3	125.3	51.25	4.15174	-1.51	Normal	No Obesity_WC	Yes	509.357	410.107	37.6607	27.8393	65.5
d463f455c1ef4baec7b62b3c0c74a814	8 -9 years old	2	Rural	Ethnic Group A	SES 2	21.3	119.45	51.75	4.9001	-0.46	Normal	No Obesity_WC	No	437.25	358.542	39.6667	11.6667	51.3333
503c666b5a85d50214554258c7650cec	8 -9 years old	2	Rural	Ethnic Group B	SES 1	21.35	113.4	54.5	5.62407	0.48	Normal	No Obesity_WC	Yes	459.25	423.107	69.2857	22.5357	91.8214
7736c4a88d358d8c02de286ddb157031	8 -9 years old	1	Rural	Ethnic Group A	SES 1	21.35	120.4	53	4.01277	-0.75	Normal	No Obesity_WC	Yes	480.946	450.143	63.5714	20.9464	84.5179
571dff91e3b79c7c0c4262edc2b95fd4	8 -9 years old	2	Rural	Ethnic Group A	SES 1	21.35	113.4	53.15	5.62221	0.45	Normal	No Obesity_WC	Yes	559.732	330.232	50.7857	16.8214	67.6071
54d56e9cb62d64e3f62481ff16a84f47	8 -9 years old	2	Rural	Ethnic Group B	SES 2	21.35	123	51.4	4.48817	-1.01	Normal	No Obesity_WC	Yes	485.167	373.042	48.0417	22.75	70.7917
1cfc27b1bb4f029ee7837a1f429d35f6	8 -9 years old	1	Rural	Ethnic Group A	SES 2	21.4	123.15	50.4	3.67907	-1.25	Normal	No Obesity_WC	Yes	430.208	369.646	60.375	10.9375	71.3125
4b0155832b3d0fd8753c8174bec1026d	8 -9 years old	2	Rural	Ethnic Group A	SES 2	21.4	116	53.25	5.36194	0.12	Normal	No Obesity_WC	No	562.982	448.107	35.1786	8.73214	43.9107
e1666cf760294ac6fc7042fa06d711d6	8 -9 years old	2	Rural	Ethnic Group A	SES 2	21.4	120.9	50.15	4.77943	-0.65	Normal	No Obesity_WC	No	331.775	317.2	32	6.575	38.575
492c19f4adb8c0c12822fc782fb9cb3d	8 -9 years old	2	Rural	Ethnic Group A	SES 3	21.45	123.9	50.65	4.42758	-1.12	Normal	No Obesity_WC	Yes	549.482	348.214	51.1429	9.51786	60.6607
e77d5271b4f98633d4e15eb823f9099e	8 -9 years old	2	Rural	Ethnic Group A	SES 2	21.45	122	50.15	4.67003	-0.81	Normal	No Obesity_WC	Yes	393.1	348.5	52.3	15.9	68.2
d54af8a0ca57963d15161b5cbb317022	8 -9 years old	1	Rural	Ethnic Group A	SES 2	21.45	119.55	53.75	4.17587	-0.52	Normal	No Obesity_WC	No	548.446	458.696	49.5893	9.33929	58.9286
33b20ca92b36831a1c9eb48108f41efe	8 -9 years old	1	Rural	Ethnic Group A	SES 2	21.45	118	56.1	4.37	-0.22	Normal	No Obesity_WC	Yes	506.5	387.411	53.5	12.0893	65.5893
3f3463ca4da9dd80e059a5fc30868be6	8 -9 years old	2	Rural	Ethnic Group A	SES 1	21.5	116.85	52.75	5.31765	-0.02	Normal	No Obesity_WC	Yes	478.417	452.167	56.4583	12.0417	68.5
6d839ad82a5a6bd7ce92343ea429c125	8 -9 years old	2	Rural	Ethnic Group B		21.5	119.2	56.1	5.04335	-0.33	Normal	No Obesity_WC	Yes	412.938	349.229	60.0833	24.8333	84.9167
aebf00a85051f505a79ccaf5ac663f71	8 -9 years old	2	Rural	Ethnic Group A	SES 2	21.55	122	51	4.72627	-0.75	Normal	No Obesity_WC	Yes	419.125	376.982	79.625	30.1964	109.821
1fe61b7ac745d1d6d75fa2e42be40995	8 -9 years old	1	Rural	Ethnic Group A	SES 2	21.55	124.55	50.3	3.56751	-1.46	Normal	No Obesity_WC	Yes	365.125	322.857	79.4821	36.8214	116.304
d7c64f9280d8edd79cc1f2929acff4f9	8 -9 years old	2	Rural	Ethnic Group A	SES 2	21.55	117.4	55.6	5.28608	-0.03	Normal	No Obesity_WC	Yes	576.821	365.054	47.0893	14.0714	61.1607
10f403c2705d7ec04895968769ae8250	8 -9 years old	1	Rural	Ethnic Group A	SES 1	21.55	121.9	54.65	3.92585	-0.91	Normal	No Obesity_WC	Yes	307.188	365.354	87.9167	36.0417	123.958
682e54bdf38dff9feaa6fb767372fc4b	8 -9 years old	1	Rural	Ethnic Group A	SES 1	21.6	120.25	52	4.16805	-0.58	Normal	No Obesity_WC	No	484.188	288.219	33.1562	7.6875	40.8438
3edd9b5a5a1cf350dc897f709a5c87ab	8 -9 years old	1	Rural	Ethnic Group A	SES 1	21.6	125.55	53.5	3.44939	-1.67	Normal	No Obesity_WC	Yes	474.417	468.208	77.5833	33.75	111.333
449ab57a290495624d442ef9eafa2b10	8 -9 years old	2	Rural	Ethnic Group A	SES 2	21.6	122.5	54.9	4.69088	-0.8	Normal	No Obesity_WC	Yes	440.339	343.143	49.375	27.2857	76.6607
162a56c62b5838bd75ca72f0e6bb703e	8 -9 years old	1	Rural	Ethnic Group A	SES 2	21.65	120.1	57.85	4.21456	-0.53	Normal	No Obesity_WC	Yes	567.542	392.542	47.8125	12.1875	60
fa70d9a091aae6ab3ee71245518c195b	8 -9 years old	2	Rural	Ethnic Group A	SES 2	21.65	116.6	57.25	5.43614	0.11	Normal	No Obesity_WC	No	370.979	404.333	48.4167	8.39583	56.8125
48f42798b615ec4eb9cde196f7c3bc6d	8 -9 years old	1	Rural	Ethnic Group A		21.7	122	53.1	3.99266	-0.87	Normal	No Obesity_WC	No	590.357	315.857	38.6071	20.5714	59.1786
39fefef267805e7c2ce4561b987015c9	8 -9 years old	1	Rural	Ethnic Group B	SES 2	21.7	125.65	52.1	3.49496	-1.58	Normal	No Obesity_WC	Yes	414.571	479.607	100.732	38.7679	139.5
adb2a5c18da0a7d89be22f3f53fe7915	8 -9 years old	1	Rural	Ethnic Group A	SES 2	21.7	124	54.9	3.72357	-1.23	Normal	No Obesity_WC	Yes	457.333	266.479	40.6458	24.3333	64.9792
8d2c1930546bceb5d1146d184759e10c	8 -9 years old	1	Rural	Ethnic Group A	SES 1	21.75	118	53.35	4.53309	-0.12	Normal	No Obesity_WC	Yes	527.393	363	83.3571	37.6786	121.036
9a741626a11e6f1a19a0543b82903088	8 -9 years old	2	Rural	Ethnic Group A	SES 2	21.75	116.35	53.65	5.52371	0.19	Normal	No Obesity_WC	No	640.643	327.804	30.1429	6.01786	36.1607
27ba3299073f21bfee830df0768e4412	8 -9 years old	1	Rural	Ethnic Group A	SES 2	21.75	124.35	52	3.70263	-1.28	Normal	No Obesity_WC	Yes	515.25	392.688	60.9375	22.1875	83.125
ba252064dc2c392ee672b8f4be057a76	8 -9 years old	1	Rural	Ethnic Group A		21.75	120.85	56.75	4.16167	-0.68	Normal	No Obesity_WC	No	496.589	338.429	39.6964	10.2857	49.9821
2c50b8fddafe6eff681d86e900929c0e	8 -9 years old	1	Rural	Ethnic Group B	SES 2	21.75	126	55	3.47195	-1.62	Normal	No Obesity_WC	Yes	393.179	435.054	117.964	48.3036	166.268
51a597cbccc5fc07e4232ec215f97f8a	8 -9 years old	1	Rural	Ethnic Group A	SES 2	21.75	120.9	58.35	4.16582	-0.62	Normal	No Obesity_WC	Yes	321.8	388.05	75.1	28.2	103.3
85a6dfacf3c74354baac810de25661a1	8 -9 years old	1	Rural	Ethnic Group A	SES 1	21.8	118.85	55.5	4.45274	-0.26	Normal	No Obesity_WC	Yes	349.917	450.958	111.083	22.3333	133.417
41ed0f32ffc35c7e72848a49b697935b	8 -9 years old	1	Rural	Ethnic Group A	SES 2	21.8	120.05	52	4.29888	-0.48	Normal	No Obesity_WC	Yes	602.833	390.917	56.2083	18.5417	74.75
3babcd2b2def1feda9a8dda767d67fca	8 -9 years old	1	Rural	Ethnic Group A	SES 1	21.8	124.2	51	3.74351	-1.28	Normal	No Obesity_WC	Yes	456.604	346.229	57.0208	22.7708	79.7917
4ba78dee2036e602cccfb652a61271bc	8 -9 years old	2	Rural	Ethnic Group A	SES 2	21.8	118.1	54.5	5.34734	-0.03	Normal	No Obesity_WC	Yes	273.625	297.188	48.25	19.5	67.75
bbc215724acb035d009ad036362a58ba	8 -9 years old	1	Rural	Ethnic Group A	SES 1	21.85	126.4	52.15	3.46745	-1.66	Normal	No Obesity_WC	Yes	579.857	370.268	80.0893	35.5714	115.661
03716b9313d22a2db2200e54b6098ed1	8 -9 years old	2	Rural	Ethnic Group B	SES 2	21.85	124.65	51.1	4.5459	-1.1	Normal	No Obesity_WC	Yes	574.286	408.179	60.5893	17.625	78.2143
c7c3a4a809fd0b584ddcc437a2322c09	8 -9 years old	2	Rural	Ethnic Group B	SES 1	21.85	122.05	52.1	4.88899	-0.62	Normal	No Obesity_WC	Yes	511.542	444.104	87.5625	31.7917	119.354
5737db2081a5a61be7883e8ce18cfb89	8 -9 years old	1	Rural	Ethnic Group A	SES 2	21.9	120.5	54.2	4.29988	-0.48	Normal	No Obesity_WC	Yes	590.708	416.5	53.5	15.25	68.75
4ee914915b9d2ecab9d66deae6597d4e	8 -9 years old	2	Rural	Ethnic Group A	SES 2	21.9	115	56.4	5.76746	0.46	Normal	No Obesity_WC	No	432.167	375.5	34.25	10.75	45
1823a95132b178724406883c58d04931	8 -9 years old	2	Rural	Ethnic Group A	SES 2	21.9	121.65	53.35	4.96799	-0.55	Normal	No Obesity_WC	No	467.696	383.375	24.6607	6.94643	31.6071
4c9a7c11fcf9ffc27b53b3ba1b66d8ea	8 -9 years old	1	Rural	Ethnic Group A	SES 2	21.95	125	55.15	3.70598	-1.38	Normal	No Obesity_WC	Yes	511.35	275.575	54.6	19.575	74.175
8d29207ddd27dd0f9e81be650c5a972f	8 -9 years old	2	Rural	Ethnic Group A	SES 2	21.95	121.5	50	5.01559	-0.49	Normal	No Obesity_WC	No	569.438	377.083	36.6042	9.58333	46.1875
7df9f5e3ebc9392052bb588dc90078b9	8 -9 years old	1	Rural	Ethnic Group A	SES 1	21.95	123.3	53.45	3.95403	-0.98	Normal	No Obesity_WC	Yes	341.042	390.583	87.875	35	122.875
8f05f7cc0c78a388afa08a2bdd032b5c	8 -9 years old	2	Rural	Ethnic Group A	SES 2	21.95	124.3	48.75	4.65353	-0.95	Normal	No Obesity_WC	No	432.25	339.625	33.2708	14.9375	48.2083
c7b380aaf295e1e311c3dc415f24b1eb	8 -9 years old	2	Rural	Ethnic Group B	SES 1	21.95	119	52.25	5.32289	-0.15	Normal	No Obesity_WC	Yes	484.833	378.458	71.1042	31.1875	102.292
6a151b2baa8708a00e8ff083314186d9	8 -9 years old	2	Rural	Ethnic Group A	SES 2	22	120.7	55	5.1447	-0.35	Normal	No Obesity_WC	Yes	414.958	312.771	60.4167	21.1042	81.5208
10c16a08c10bb42358194a6a6b546b31	8 -9 years old	2	Rural	Ethnic Group A	SES 2	22	121	54.9	5.10692	-0.4	Normal	No Obesity_WC	Yes	517.964	445.054	83.8571	28.8393	112.696
85b5d3303433ae09d7faed00fc83a64c	8 -9 years old	1	Rural	Ethnic Group A	SES 2	22.05	123	55.25	4.0445	-0.91	Normal	No Obesity_WC	Yes	329.188	376.438	83.3125	30.875	114.188
659a9a7ddb1cd28d4af04008b59b51a3	8 -9 years old	2	Rural	Ethnic Group A	SES 2	22.05	125.25	48.75	4.57948	-1.1	Normal	No Obesity_WC	Yes	285.643	332	89	47.9643	136.964
a5f92f74c5f181f0e847c3bcf77f2d13	8 -9 years old	1	Rural	Ethnic Group A	SES 1	22.05	123	56.1	4.04995	-0.86	Normal	No Obesity_WC	No	540.083	402.708	48.8333	11.125	59.9583
938f7b34581523c7cebc54e1b410b6b4	8 -9 years old	1	Rural	Ethnic Group A	SES 2	22.1	121.1	55.15	4.32462	-0.54	Normal	No Obesity_WC	No	484.5	364.643	41.1071	11.8571	52.9643
2a3bf89491e8d8eaf48f67fe1216a2bf	8 -9 years old	2	Rural	Ethnic Group A	SES 2	22.1	123.05	51.6	4.90036	-0.7	Normal	No Obesity_WC	Yes	528.357	349.286	49.6607	14.375	64.0357
6c13c4e49515e7af7aefc960a081bde2	8 -9 years old	2	Rural	Ethnic Group A	SES 3	22.15	117.8	56	5.58648	0.13	Normal	No Obesity_WC	No	421.917	408.542	43.2083	11.5	54.7083
a20487b79877bad30d8fbeccacd5b65d	8 -9 years old	1	Rural	Ethnic Group B	SES 1	22.15	126.1	53.35	3.66786	-1.44	Normal	No Obesity_WC	Yes	500.643	317.054	68	22.5893	90.5893
deab746451bbeee83da951772776fc15	8 -9 years old	1	Rural	Ethnic Group A	SES 2	22.15	121.15	57.65	4.35303	-0.47	Normal	No Obesity_WC	Yes	363.542	348.708	68.3333	34.6667	103
c36d68c5eb6f98b601a4b7a8f877fef8	8 -9 years old	2	Rural	Ethnic Group A	SES 1	22.15	128.4	53.15	4.19384	-1.61	Normal	No Obesity_WC	No	614.107	380.411	31.3571	10.4107	41.7679
2f2fa0edca5dfe0f4510b272553bd6d0	8 -9 years old	1	Rural	Ethnic Group A	SES 1	22.15	120	57.75	4.49877	-0.3	Normal	No Obesity_WC	Yes	482.089	372.268	93.3393	39.9107	133.25
3dced03b4b71ad1c6e1769d2b28b843e	8 -9 years old	2	Rural	Ethnic Group B	SES 3	22.15	129.65	51	4.02464	-1.76	Normal	No Obesity_WC	No	587.357	338.339	34.625	10.2143	44.8393
a5435cf587c5a8df7c806fbfb3653c13	8 -9 years old	1	Rural	Ethnic Group A	SES 2	22.15	125.4	54.15	3.76835	-1.3	Normal	No Obesity_WC	Yes	554.321	398.982	76.8929	25.7321	102.625
d0227f9b238636cdf59163ef715e5f89	8 -9 years old	1	Rural	Ethnic Group A		22.2	125	55	3.84548	-1.23	Normal	No Obesity_WC	Yes	522.339	395.375	59.8036	26.4821	86.2857
49a4c3de6423072fddcdd20cedd674ea	8 -9 years old	1	Rural	Ethnic Group B	SES 1	22.2	121.05	55.6	4.39452	-0.42	Normal	No Obesity_WC	No	516.536	307.304	39.1607	11.6071	50.7679
84b44f15a765c79d2464af3313aa8a86	8 -9 years old	2	Rural	Ethnic Group A	SES 2	22.25	123.25	52	4.96154	-0.64	Normal	No Obesity_WC	No	391	296.812	35.125	13	48.125
cd66118a722d39ec7cb71fc28b2276a6	8 -9 years old	1	Rural	Ethnic Group A	SES 3	22.25	127.65	54.9	3.49771	-1.69	Normal	No Obesity_WC	Yes	614.143	379.375	57.625	17.3571	74.9821
30c6e75ae20172a248b75589981ca753	8 -9 years old	2	Rural	Ethnic Group A	SES 2	22.25	126.05	53	4.58647	-1.1	Normal	No Obesity_WC	Yes	426.25	325.271	48.4375	16.6667	65.1042
1c5745869a3ceb6b820d6eadc6219c9a	8 -9 years old	1	Rural	Ethnic Group A	SES 2	22.3	123	53	4.18638	-0.74	Normal	No Obesity_WC	Yes	505.464	384.571	58.8571	18.1786	77.0357
65e4df5c88543c2eb8e194d444e4c1a1	8 -9 years old	1	Rural	Ethnic Group A	SES 2	22.3	123	53.15	4.18714	-0.73	Normal	No Obesity_WC	Yes	248.094	433.719	72.4688	16.1562	88.625
0d4cc70c8c42ef38a7f576505411ab60	8 -9 years old	2	Rural	Ethnic Group A	SES 2	22.3	127	51.6	4.48144	-1.26	Normal	No Obesity_WC	No	451.812	335	43.3333	16.5625	59.8958
f19c8476640a7b756a3813b1830b48f7	8 -9 years old	2	Rural	Ethnic Group B		22.3	126.35	50.5	4.57309	-1.13	Normal	No Obesity_WC	Yes	500.107	368.679	60.4464	25.5893	86.0357
01b85071025556c58d3d38a513ae584c	8 -9 years old	2	Rural	Ethnic Group B	SES 3	22.3	126.4	51.5	4.5624	-1.17	Normal	No Obesity_WC	Yes	514.393	398.429	70.9286	37.75	108.679
c5b9ea9dec6a2875290531abd898d601	8 -9 years old	1	Rural	Ethnic Group A	SES 1	22.3	120.05	54.15	4.58191	-0.17	Normal	No Obesity_WC	Yes	588.982	360.571	68.6786	27.3036	95.9821
af495f29a915ce624cd3058fd69969f0	8 -9 years old	1	Rural	Ethnic Group B	SES 1	22.35	121	54.25	4.48212	-0.37	Normal	No Obesity_WC	Yes	454.875	239.094	67.9688	29.8125	97.7812
7aec225710a9723f23ab844447eb88c3	8 -9 years old	2	Rural	Ethnic Group A	SES 1	22.4	121	56.75	5.33721	-0.25	Normal	No Obesity_WC	Yes	350.175	385.525	68.6	32.8	101.4
97dc9220f621cc26882b62bf878a6ca2	8 -9 years old	1	Rural	Ethnic Group A	SES 2	22.4	116.9	55.25	5.04052	0.39	Normal	No Obesity_WC	Yes	449.946	322.018	64.3214	16.0714	80.3929
62845ed1f4d3649d9e527113fd483c7a	8 -9 years old	1	Rural	Ethnic Group A	SES 2	22.4	121.15	53.6	4.48923	-0.38	Normal	No Obesity_WC	Yes	527.232	409.643	97.7679	30.6429	128.411
39e22e70fd2fd838c659840ffe48f327	8 -9 years old	1	Rural	Ethnic Group B	SES 2	22.4	129.25	54.25	3.33582	-1.95	Normal	No Obesity_WC	Yes	487	339.417	50.7083	29.5417	80.25
42fbdb44c12a2886dc94d06f868e62b1	8 -9 years old	2	Rural	Ethnic Group A	SES 1	22.4	122.4	56.1	5.15581	-0.48	Normal	No Obesity_WC	Yes	401.893	368.232	52.1964	19.5357	71.7321
5178335b5d3eeaa82d675e47a0c585d3	8 -9 years old	2	Rural	Ethnic Group A	SES 1	22.4	113.3	57.1	6.25798	0.86	Normal	No Obesity_WC	No	636.607	372.375	34.9107	12.1429	47.0536
13a6cf0de0023c40d7fa6e5b519369bc	8 -9 years old	1	Rural	Ethnic Group B	SES 1	22.4	123.65	55.9	4.15306	-0.79	Normal	No Obesity_WC	Yes	542.625	383.833	69.3333	26.9167	96.25
16cd660507fdf41e8cb9c1192ded5324	8 -9 years old	2	Rural	Ethnic Group A		22.45	125	54	4.83823	-0.88	Normal	No Obesity_WC	No	575.583	290.917	42.7083	13.0417	55.75
99355fa79f4cd21130f863aa97f5781e	8 -9 years old	1	Rural	Ethnic Group A	SES 2	22.45	123	63.65	4.25955	-0.72	Normal	No Obesity_WC	Yes	509.25	265.9	44.15	21.25	65.4
d1e83428254c6251bec8c8082142a82b	8 -9 years old	1	Rural	Ethnic Group A	SES 1	22.45	120.6	52.75	4.5942	-0.21	Normal	No Obesity_WC	Yes	553.375	379.393	80.1607	32.5714	112.732
be827c6a15d5322b2de4d9edbfd45579	8 -9 years old	2	Rural	Ethnic Group A	SES 2	22.45	119.3	52.25	5.57497	-0.01	Normal	No Obesity_WC	Yes	480.05	314.35	51.95	23.35	75.3
b653568eacded187ea2b5b8e87529e9a	8 -9 years old	1	Rural	Ethnic Group A	SES 2	22.45	122.35	55.45	4.35891	-0.54	Normal	No Obesity_WC	Yes	357.604	382.521	53.375	22.75	76.125
066cfab75bd56b0634d815759656c8b0	8 -9 years old	2	Rural	Ethnic Group A	SES 2	22.55	121	52.75	5.41777	-0.24	Normal	No Obesity_WC	Yes	498.125	393.812	49.4375	17.0625	66.5
a5c0cc6a0233dcd4a07145a44c36498a	8 -9 years old	1	Rural	Ethnic Group A		22.55	123.4	58	4.26782	-0.71	Normal	No Obesity_WC	No	404.7	223.65	25.65	5.65	31.3
20ac6f974f580f3eca7aac9f42ead3ca	8 -9 years old	2	Rural	Ethnic Group A	SES 2	22.55	122.1	53.15	5.28389	-0.35	Normal	No Obesity_WC	Yes	340.312	325.875	60.6875	19.9375	80.625
66c701dfe8ce52828b6f7e7363479a04	8 -9 years old	2	Rural	Ethnic Group A	SES 1	22.6	119.3	55.35	5.6663	0.07	Normal	No Obesity_WC	Yes	422.292	418.125	65.1667	19.3333	84.5
a24cffc08771d14a30a5fe30c71e14fa	8 -9 years old	1	Rural	Ethnic Group A	SES 3	22.6	126.3	53	3.88004	-1.25	Normal	No Obesity_WC	Yes	535.875	367.125	49.125	19.7083	68.8333
bef796295db540fcd0fa0d7fa1c59598	8 -9 years old	1	Rural	Ethnic Group A	SES 2	22.6	122	55.11	4.49013	-0.41	Normal	No Obesity_WC	Yes	437.125	448.583	70.8333	14.5	85.3333
a675774257c76ead7d0576db04220126	8 -9 years old	2	Rural	Ethnic Group B	SES 2	22.6	124.25	54.25	5.02368	-0.7	Normal	No Obesity_WC	Yes	516.208	462.708	67.6667	30.7917	98.4583
1f0314ca266daa08ed78a5efec8b5385	8 -9 years old	1	Rural	Ethnic Group A	SES 1	22.6	124.5	53.65	4.13817	-0.91	Normal	No Obesity_WC	No	708.792	295.583	37	19.125	56.125
d99999841e932cad9d9985c43474095e	8 -9 years old	2	Rural	Ethnic Group A	SES 2	22.6	124.2	53.6	5.03643	-0.63	Normal	No Obesity_WC	Yes	453.982	415.946	63.1786	41.7857	104.964
aaa15c0a0ba573881a850e6f77319335	8 -9 years old	2	Rural	Ethnic Group A	SES 2	22.65	128.5	51	4.46522	-1.35	Normal	No Obesity_WC	Yes	536.917	414.292	68.6667	27.0833	95.75
89a4bfcf73d16de4dfebc0c9273ee8b3	8 -9 years old	2	Rural	Ethnic Group A	SES 2	22.65	126.5	54	4.75085	-0.97	Normal	No Obesity_WC	No	636.521	308.583	25.1667	9.9375	35.1042
ecfd15385f4999b46b882f0a0e9ec68c	8 -9 years old	1	Rural	Ethnic Group A	SES 1	22.65	118.9	55.25	4.93033	0.18	Normal	No Obesity_WC	Yes	504.214	424.304	62.4107	22.1429	84.5536
8057c3602a200561ee1da4dc91c5966c	8 -9 years old	2	Rural	Ethnic Group A	SES 3	22.65	122	56.75	5.35532	-0.28	Normal	No Obesity_WC	No	592.125	322.089	25.4643	4.78571	30.25
ccaf6427ac559ed9608a376969eb4944	8 -9 years old	2	Rural	Ethnic Group A	SES 2	22.7	120.35	56.25	5.59585	-0.02	Normal	No Obesity_WC	No	574.375	297.708	35.3333	13.5	48.8333
86568e88c47cd7e235526a9d800e42e5	8 -9 years old	2	Rural	Ethnic Group A	SES 3	22.7	122	58.25	5.38353	-0.28	Normal	No Obesity_WC	No	573.125	359.167	12.5417	1.91667	14.4583
4d38249babc8a5e6d4cf470e6e3d5684	8 -9 years old	2	Rural	Ethnic Group A		22.7	123	53	5.25228	-0.44	Normal	No Obesity_WC	No	696.232	337.464	23.3214	3.48214	26.8036
8b7905110407fe3aecdb779b349e7391	8 -9 years old	2	Rural	Ethnic Group A	SES 1	22.7	122.9	55.75	5.26689	-0.4	Normal	No Obesity_WC	No	584.062	250.062	31.75	16.625	48.375
fa0fea669c7cf945690160c9a2392e81	8 -9 years old	1	Rural	Ethnic Group A	SES 2	22.7	119.1	61.9	4.93312	0.18	Normal	No Obesity_WC	Yes	554.071	432.696	66.1964	13.1429	79.3393
191b73b1639f8207c865d9cf0fc8f2eb	8 -9 years old	1	Rural	Ethnic Group A	SES 2	22.7	122	56.25	4.54701	-0.33	Normal	No Obesity_WC	Yes	444.375	416.161	100.036	42.8214	142.857
e97aa5a25472e521ee0468715e801746	8 -9 years old	1	Rural	Ethnic Group A	SES 2	22.75	127	53.85	3.86351	-1.29	Normal	No Obesity_WC	Yes	310.625	329.438	67.125	17.875	85
e0cf14f2ed7382ebee1a62ff9c92526b	8 -9 years old	2	Rural	Ethnic Group A	SES 2	22.75	119.8	56.1	5.69465	0.08	Normal	No Obesity_WC	No	443.062	357.5	31.1667	7.6875	38.8542
97fdbd2b5dc66d3773e682534abea80b	8 -9 years old	1	Rural	Ethnic Group A	SES 2	22.75	122	53	4.57464	-0.34	Normal	No Obesity_WC	Yes	271.583	380.833	92.3333	9.33333	101.667
af53b2d8d2482a0ded08ca2cd013b6c6	8 -9 years old	1	Rural	Ethnic Group A	SES 2	22.75	121.5	53.35	4.63918	-0.27	Normal	No Obesity_WC	Yes	524	395.875	100.679	31.5179	132.196
62c196a0475d5e6ebff60a1f94f78728	8 -9 years old	1	Rural	Ethnic Group A	SES 2	22.75	125.55	54.9	4.06867	-1.04	Normal	No Obesity_WC	Yes	491.929	323.929	83.2679	36.3036	119.571
33ae7754b970608596517782cb33ee5e	8 -9 years old	2	Rural	Ethnic Group A	SES 2	22.75	121.4	53	5.48551	-0.21	Normal	No Obesity_WC	Yes	509.875	375.321	56.4821	31.5	87.9821
be94d83b8302f8807a214b071f1cdb76	8 -9 years old	1	Rural	Ethnic Group B	SES 2	22.75	126.1	52.15	3.99839	-1.08	Normal	No Obesity_WC	Yes	596.75	353.179	74.7857	29.7857	104.571
8f46025415c44c7dc3fdad0f21c81384	8 -9 years old	1	Rural	Ethnic Group B	SES 1	22.8	122.75	51.75	4.49999	-0.45	Normal	No Obesity_WC	Yes	477.542	349.792	96.5	60	156.5
b20173fc698bdbca5b2259e1d26cb864	8 -9 years old	1	Rural	Ethnic Group A		22.8	124	54.1	4.31723	-0.72	Normal	No Obesity_WC	Yes	571.982	341.679	72.5	40.1607	112.661
3b265dd2831848611de394e2cef4fb66	8 -9 years old	2	Rural	Ethnic Group A	SES 2	22.8	123.05	53.65	5.3054	-0.37	Normal	No Obesity_WC	No	398.833	327.375	29.5833	9.54167	39.125
59ef790af9ede6f96e1cfa6a363ee6b0	8 -9 years old	2	Rural	Ethnic Group B	SES 1	22.85	127.15	50.9	4.77349	-1	Normal	No Obesity_WC	Yes	405.042	419.375	94.2917	33.5833	127.875
6b7ee9b93888fda2ea9a00737f444b16	8 -9 years old	2	Rural	Ethnic Group A	SES 2	22.85	118.1	56	5.96509	0.36	Normal	No Obesity_WC	Yes	449.55	450.5	58.2	20.7	78.9
216fd0e4d31b3f3a2171d10359b8cc03	8 -9 years old	1	Rural	Ethnic Group B		22.85	129	52.6	3.61755	-1.63	Normal	No Obesity_WC	Yes	506.768	425	75.0357	34.6607	109.696
561be6d761d68e7353db564a8bf05a16	8 -9 years old	2	Rural	Ethnic Group B	SES 2	22.85	121.9	53.15	5.48138	-0.23	Normal	No Obesity_WC	Yes	449.589	353.446	54.6964	19.8036	74.5
a4e638fb0cadfbfe9b51028fe4ed8e20	8 -9 years old	1	Rural	Ethnic Group A	SES 2	22.85	119.4	58.1	4.96977	0.11	Normal	No Obesity_WC	Yes	537.089	386.125	63.9464	31.4464	95.3929
1be813f99faf73b52f0e0dced2f01d5c	8 -9 years old	1	Rural	Ethnic Group A	SES 2	22.85	119.15	57.75	5.00629	0.17	Normal	No Obesity_WC	Yes	456.958	471	65	19.3333	84.3333
293f4598cb7de1a3c0903d42160d5729	8 -9 years old	1	Rural	Ethnic Group B	SES 2	22.85	122	55.9	4.62473	-0.33	Normal	No Obesity_WC	Yes	552.714	406.286	52.4286	15.9643	68.3929
f9041e1dbf48b54460a0c8cee5015c98	8 -9 years old	1	Rural	Ethnic Group B	SES 2	22.9	122	54.15	4.6601	-0.26	Normal	No Obesity_WC	Yes	440.833	510.583	85	24.75	109.75
71b6096eaf5e1038b263d5d5a291783e	8 -9 years old	1	Rural	Ethnic Group B	SES 1	22.9	125.45	54.6	4.17439	-0.9	Normal	No Obesity_WC	Yes	384.979	394.75	95.1042	22.625	117.729
49f2aa743ee267490be45b8b08d7fb3c	8 -9 years old	1	Rural	Ethnic Group A		22.9	125.1	56	4.21438	-0.88	Normal	No Obesity_WC	Yes	339.25	355	84.625	48	132.625
815b9dc587431dd128349b6160a90f23	8 -9 years old	2	Rural	Ethnic Group A	SES 2	22.9	120.35	55.25	5.71431	0.06	Normal	No Obesity_WC	Yes	391.875	439.607	70.4286	26.625	97.0536
0d99c678d282c385338109f80e60855e	8 -9 years old	2	Rural	Ethnic Group A	SES 3	22.9	125.55	51.75	5.02503	-0.73	Normal	No Obesity_WC	No	462.15	347.9	33.15	9	42.15
0b60b4cbc5a0c15c9093265f491eefaa	8 -9 years old	2	Rural	Ethnic Group B	SES 2	22.9	121.25	57.35	5.59896	-0.07	Normal	No Obesity_WC	No	554.482	417.036	44.7321	10.3214	55.0536
6719ab931363a39e19c4f895d0719ffa	8 -9 years old	1	Rural	Ethnic Group B	SES 2	22.95	122.3	57.75	4.64771	-0.28	Normal	No Obesity_WC	Yes	526.333	319.208	93.4583	52.0417	145.5
9b0b13a748419dcf500f70139a5caa47	8 -9 years old	2	Rural	Ethnic Group A	SES 2	22.95	123	56.25	5.39678	-0.35	Normal	No Obesity_WC	No	357.625	392.25	34.3125	5.4375	39.75
2d62ac49ae0e14b729b2d91f9ba2676c	8 -9 years old	2	Rural	Ethnic Group B	SES 2	22.95	121.5	54.1	5.59371	-0.12	Normal	No Obesity_WC	Yes	362.875	341.75	53.875	18.75	72.625
eaee3e667e341d51fd874acab9129462	8 -9 years old	1	Rural	Ethnic Group A	SES 2	22.95	123.15	56.1	4.52982	-0.44	Normal	No Obesity_WC	Yes	401.375	321.688	50.75	17.625	68.375
7a59e3f1d9dfffa8bb9fa3d7effa32fe	8 -9 years old	1	Rural	Ethnic Group A	SES 2	22.95	121.8	57.9	4.71629	-0.18	Normal	No Obesity_WC	Yes	429.196	447.589	100.821	36.5	137.321
dea7cad7ecd422b990ae0f4464d6a3d5	8 -9 years old	1	Rural	Ethnic Group A		23	122.9	54.4	4.59319	-0.36	Normal	No Obesity_WC	Yes	363.411	400.411	51.375	25.0179	76.3929
f4fc9f943c57abe420dd1f3e39b4383b	8 -9 years old	1	Rural	Ethnic Group B	SES 2	23.05	125	55.15	4.32024	-0.76	Normal	No Obesity_WC	Yes	627.268	321.036	53.875	12.3214	66.1964
4d32a705405cd44aad010d1794ec987f	8 -9 years old	1	Rural	Ethnic Group A	SES 1	23.05	121.4	55	4.82781	-0.07	Normal	No Obesity_WC	Yes	302.75	360.95	68.05	13.75	81.8
9429eded0c710ac7bef2da3bd698d563	8 -9 years old	2	Rural	Ethnic Group B	SES 2	23.05	121.75	57.4	5.62302	-0.08	Normal	No Obesity_WC	No	597.893	373	36.5536	6.80357	43.3571
f7969e495b0c783b784297cb3e08b464	8 -9 years old	1	Rural	Ethnic Group A	SES 1	23.1	122	54	4.76068	-0.24	Normal	No Obesity_WC	Yes	296.5	405.643	74.6429	49.9286	124.571
d95129bb80ddea6f608b347b6e50d99d	8 -9 years old	1	Rural	Ethnic Group B	SES 2	23.1	116.9	58	5.43553	0.61	Normal	No Obesity_WC	Yes	432.312	382.312	74.4375	39.75	114.188
315a0518dbc603b05c805cb9afbd976f	8 -9 years old	1	Rural	Ethnic Group A	SES 2	23.1	124.55	52.1	4.41676	-0.62	Normal	No Obesity_WC	Yes	646.292	281.542	50.2917	18.6667	68.9583
7a98267bedcc2ba4ddd9613a34811bcc	8 -9 years old	2	Rural	Ethnic Group A		23.1	120.4	57.9	5.82612	0.11	Normal	No Obesity_WC	No	229.25	555.062	40.5625	2.25	42.8125
d1b7c09d98ab455ebebf73e3fb6b7efb	8 -9 years old	2	Rural	Ethnic Group A	SES 1	23.1	126.45	53	5.00293	-0.86	Normal	No Obesity_WC	No	716.375	254.875	15.125	1.5	16.625
ecdb94b5a9afbdab0a421df4ebf12a1e	8 -9 years old	1	Rural	Ethnic Group A	SES 2	23.15	128.1	55	3.91951	-1.28	Normal	No Obesity_WC	Yes	358.25	327.938	71.125	27.3125	98.4375
71936d07a0bf2b46276aecbc49423922	8 -9 years old	2	Rural	Ethnic Group A	SES 2	23.15	127	55	4.96345	-0.88	Normal	No Obesity_WC	Yes	336.625	390.625	62.625	20.5417	83.1667
495319e8c21dd77902b8113144fed969	8 -9 years old	1	Rural	Ethnic Group A	SES 3	23.15	123.15	54.65	4.64357	-0.33	Normal	No Obesity_WC	Yes	429.542	306.646	77	38.2292	115.229
487845924f17d363c8be28176fd4ce71	8 -9 years old	2	Rural	Ethnic Group B	SES 2	23.2	124.5	54	5.34427	-0.43	Normal	No Obesity_WC	Yes	585.286	333.714	49.9643	20.1429	70.1071
89f655a5087733d4a5742c3abf5f417e	8 -9 years old	2	Rural	Ethnic Group B	SES 1	23.2	125.65	53.75	5.17844	-0.67	Normal	No Obesity_WC	Yes	563.458	407.5	60.2917	18.8333	79.125
474abc57ce03b4c43a9446ffb7375bf6	8 -9 years old	2	Rural	Ethnic Group A	SES 1	23.2	115.35	57.75	6.50861	0.86	Normal	No Obesity_WC	No	494.104	359.021	35.7708	12.5208	48.2917
f62a333d45a989a70e3fb011f31fa579	8 -9 years old	1	Rural	Ethnic Group A	SES 1	23.25	121.9	55	4.87033	-0.11	Normal	No Obesity_WC	Yes	342.929	299.339	92.4107	44.3929	136.804
c0ef815f14a411b38a033cf78740bdae	8 -9 years old	2	Rural	Ethnic Group B	SES 3	23.25	121.9	54	5.71958	-0.06	Normal	No Obesity_WC	No	492.125	474.042	40.0833	3.375	43.4583
592d55c43b306ddab78b3971807d202f	8 -9 years old	2	Rural	Ethnic Group B	SES 1	23.25	122.45	56.1	5.64957	-0.1	Normal	No Obesity_WC	Yes	591.583	301.875	55.4167	18.9583	74.375
447133ec37271d66a12f62e70dd579ce	8 -9 years old	1	Rural	Ethnic Group A	SES 2	23.3	124.95	57.05	4.4726	-0.58	Normal	No Obesity_WC	Yes	494.911	437.625	95.8036	28.2679	124.071
840127ddff47de8471cd6374e5b7b72f	8 -9 years old	1	Rural	Ethnic Group A	SES 3	23.3	131.2	51.25	3.52125	-1.8	Normal	No Obesity_WC	No	653.05	298.7	29.9	19.3	49.2
27ed1ef287b32c4f444e773f3bfad86d	8 -9 years old	1	Rural	Ethnic Group A	SES 2	23.35	117.8	59.2	5.47925	0.65	Normal	No Obesity_WC	Yes	455.339	461.482	72.5357	17.9643	90.5
686b054d77f987a593f9e960d4657154	8 -9 years old	2	Rural	Ethnic Group B	SES 3	23.35	128.9	56.4	4.80743	-1.07	Normal	No Obesity_WC	Yes	634.554	375	43.9643	18.0536	62.0179
171961bdd5b9b4dfd77edff3d3d3454f	8 -9 years old	1	Rural	Ethnic Group A	SES 2	23.35	126	53.25	4.34695	-0.77	Normal	No Obesity_WC	Yes	319.325	355.5	62.5	20.725	83.225
ce86a7a64e8ad691393b34e98eb709ed	8 -9 years old	1	Rural	Ethnic Group A	SES 1	23.4	120.25	57.15	5.18043	0.23	Normal	No Obesity_WC	Yes	530.304	332.661	51.75	10.1071	61.8571
bd29a546f493927b60c1ddeabd7fb309	8 -9 years old	2	Rural	Ethnic Group B	SES 1	23.45	116.15	60.5	6.56679	0.85	Normal	No Obesity_WC	Yes	384.292	405.875	81.7917	25.4583	107.25
11dee6c3843166d6a90c00cc4d843391	8 -9 years old	1	Rural	Ethnic Group B		23.45	124	56	4.69254	-0.37	Normal	No Obesity_WC	Yes	463.167	462.417	93.25	30.5	123.75
f324583befc1efae3c695b8696709489	8 -9 years old	2	Rural	Ethnic Group A	SES 2	23.45	119.4	54.25	6.15986	0.35	Normal	No Obesity_WC	No	505.536	356.536	42.8571	11.6071	54.4643
94869120a6c295881fb787d0c4b8ab89	8 -9 years old	2	Rural	Ethnic Group A		23.45	118.3	55.25	6.30292	0.54	Normal	No Obesity_WC	Yes	499.911	413.482	60.75	26.6071	87.3571
f2f1b153a9aacde9ec4c6de92360acff	8 -9 years old	2	Rural	Ethnic Group A	SES 1	23.5	126	54	5.30982	-0.57	Normal	No Obesity_WC	Yes	557.625	398.214	64.1607	17.7143	81.875
b4d8085bff0b5a11ee6b8071557f5e82	8 -9 years old	1	Rural	Ethnic Group B	SES 2	23.5	128.9	53.75	3.9836	-1.29	Normal	No Obesity_WC	Yes	336.95	411.2	60.85	27.1	87.95
ee9cec5ac58541c891dd7b10c79a0cc4	8 -9 years old	2	Rural	Ethnic Group B	SES 2	23.5	128.6	54.15	4.93758	-0.96	Normal	No Obesity_WC	Yes	482	422.607	69.1429	24.8571	94
8043847458b8974ce31690ef9ffe6e3a	8 -9 years old	2	Rural	Ethnic Group A	SES 1	23.5	122.35	57.2	5.81182	0.01	Normal	No Obesity_WC	Yes	389.562	326.917	47.8125	13.4583	61.2708
82a3ecb4f8bc02719dbd026feb08cb57	8 -9 years old	1	Rural	Ethnic Group A	SES 2	23.5	124.4	58	4.66402	-0.42	Normal	No Obesity_WC	Yes	314.25	392.562	67.125	15.875	83
7592a77305a39d9a41fb3b8564c1dc94	8 -9 years old	1	Rural	Ethnic Group A	SES 2	23.5	128	53	4.12984	-1.08	Normal	No Obesity_WC	Yes	488.729	323.625	63.8125	28.4167	92.2292
d57cf73239397626f6891fa0be195114	8 -9 years old	1	Rural	Ethnic Group B	SES 2	23.5	121.75	56.65	5.035	0.02	Normal	No Obesity_WC	Yes	500.196	401.357	81.9286	39.8393	121.768
5a303b6ad1d30d7990e26871286f81c4	8 -9 years old	1	Rural	Ethnic Group A	SES 1	23.55	122.5	57.75	4.9638	-0.05	Normal	No Obesity_WC	Yes	471.875	355.125	79.5417	30.75	110.292
82c7ea24d07aefe9c63802389a9fc4ea	8 -9 years old	2	Rural	Ethnic Group A	SES 2	23.55	124.75	53.25	5.51524	-0.35	Normal	No Obesity_WC	Yes	344.562	298.25	53.875	21.4375	75.3125
d79154e46ec8eb79c63b03a932cf34cc	8 -9 years old	1	Rural	Ethnic Group A	SES 1	23.55	120	58.25	5.30311	0.34	Normal	No Obesity_WC	Yes	584.643	350.571	94.375	24.5179	118.893
a90d5c2efea27c24ebde8ab924185916	8 -9 years old	2	Rural	Ethnic Group A	SES 3	23.55	125.4	58.1	5.42574	-0.42	Normal	No Obesity_WC	No	657.15	391.15	21.5	4.2	25.7
1a9448c737f48403bc6d48e58410bb8a	8 -9 years old	2	Rural	Ethnic Group A	SES 3	23.6	119.25	54.65	6.26985	0.42	Normal	No Obesity_WC	Yes	505.089	430.482	46.75	14.4643	61.2143
28a5a53ed31d5b1b4f1823417b52625d	8 -9 years old	1	Rural	Ethnic Group A	SES 1	23.6	119.05	56.75	5.46358	0.56	Normal	No Obesity_WC	Yes	575.536	393.143	66.6786	40.3571	107.036
c65edde3d91f78951722f1bee01b906a	8 -9 years old	2	Rural	Ethnic Group B	SES 1	23.6	122.3	54.1	5.86746	-0.04	Normal	No Obesity_WC	Yes	379.083	368.792	55.5833	25.5	81.0833
71b6b37b54e1d88bcafa09afcb36a9df	8 -9 years old	1	Rural	Ethnic Group A	SES 2	23.65	125.35	53.75	4.60318	-0.56	Normal	No Obesity_WC	Yes	410.268	359.714	52.5893	20.4286	73.0179
f82ec471c84396c14a199985d1874ad0	8 -9 years old	1	Rural	Ethnic Group A	SES 2	23.65	122.4	56.9	5.03533	0.01	Normal	No Obesity_WC	Yes	497.667	451.25	59.0833	19.4583	78.5417
a612089183491a37e2b0a81feac6f8b3	8 -9 years old	2	Rural	Ethnic Group A	SES 2	23.65	128.35	55.15	5.06133	-0.85	Normal	No Obesity_WC	Yes	406.375	339.688	53.625	13	66.625
bedda894c0f1639ac3b0fd5ed15bbec8	8 -9 years old	1	Rural	Ethnic Group A	SES 1	23.65	125.9	55.25	4.5319	-0.6	Normal	No Obesity_WC	Yes	432	399.281	85.75	35.7188	121.469
07c49726779bb131a14380291411a481	8 -9 years old	2	Rural	Ethnic Group A	SES 2	23.65	123	58.15	5.80856	-0.09	Normal	No Obesity_WC	Yes	477.625	355.55	42.675	18.6	61.275
35c15aa873d6c58503441e31168c50d5	8 -9 years old	1	Rural	Ethnic Group A	SES 2	23.65	122	56.65	5.08857	0.05	Normal	No Obesity_WC	Yes	586.214	346.536	86.9286	41.7857	128.714
01faceb87037c314acb9ff34e026bc66	8 -9 years old	2	Rural	Ethnic Group B	SES 2	23.65	118.4	56	6.41292	0.61	Normal	No Obesity_WC	No	498.625	424.625	48.8036	8.375	57.1786
91bfb0d1b3de46dc678897a30197a0d6	8 -9 years old	2	Rural	Ethnic Group A	SES 3	23.65	115.9	59.6	6.72039	0.94	Normal	No Obesity_WC	Yes	542.5	439.917	57.5417	20.4167	77.9583
2cee35fbea905561c581bce42eb296e6	8 -9 years old	1	Rural	Ethnic Group A		23.7	130.1	51.9	3.91604	-1.37	Normal	No Obesity_WC	Yes	365	397.6	82.3	49.55	131.85
7f8f2ab0c3acd0c238c4497d8d85dff3	8 -9 years old	1	Rural	Ethnic Group B	SES 2	23.7	125.75	55	4.58326	-0.54	Normal	No Obesity_WC	Yes	308.208	379.708	69.5417	29.4583	99
ce1d038086a0708a7cc7a70de00a6197	8 -9 years old	1	Rural	Ethnic Group A	SES 3	23.7	129.25	56.25	4.04912	-1.21	Normal	No Obesity_WC	No	582.768	386.321	37.0893	8.14286	45.2321
a16d472108463cde30eeae084826f740	8 -9 years old	1	Rural	Ethnic Group A	SES 2	23.7	124	55.25	4.8366	-0.25	Normal	No Obesity_WC	Yes	356.196	338.839	87.6786	30.75	118.429
1c7d0515d5b58bd638836877fb389856	8 -9 years old	2	Rural	Ethnic Group B	SES 3	23.7	121.05	56	6.10347	0.25	Normal	No Obesity_WC	Yes	489.042	442.667	84.9167	32.6667	117.583
81119c9011be980178071bcb6bdb5698	8 -9 years old	2	Rural	Ethnic Group B	SES 2	23.7	127	48.75	5.28664	-0.62	Normal	No Obesity_WC	Yes	480.75	465.167	63.4167	11.7083	75.125
5d56b1bbc7d314a9d4df28128f9f769c	8 -9 years old	1	Rural	Ethnic Group A	SES 2	23.7	120.6	58.4	5.3142	0.35	Normal	No Obesity_WC	Yes	565.708	324.917	58.7083	19.0417	77.75
56969be6a4823ee63b6b3b4908f199a3	8 -9 years old	2	Rural	Ethnic Group A	SES 3	23.75	124.85	55.1	5.61226	-0.34	Normal	No Obesity_WC	Yes	341.6	365.2	57.85	19.2	77.05
91b4d60c7a050817c3c78046acc09b42	8 -9 years old	2	Rural	Ethnic Group A	SES 2	23.75	124.5	54	5.66944	-0.22	Normal	No Obesity_WC	Yes	591.25	265.95	44.8	16.15	60.95
3be09590169977b2d2dba621ef058cda	8 -9 years old	2	Rural	Ethnic Group A		23.8	124.5	54.1	5.68742	-0.28	Normal	No Obesity_WC	Yes	475.125	420.75	64.2083	26	90.2083
0a77270e47ab33e54741be585c5014ee	8 -9 years old	1	Rural	Ethnic Group A	SES 2	23.8	122.55	54.3	5.10216	0.05	Normal	No Obesity_WC	Yes	387.732	390.839	65.5714	14.5357	80.1071
b56c9bcf261d7a73ebf0020efff8d849	8 -9 years old	2	Rural	Ethnic Group A	SES 1	23.8	122.2	57.75	6.00899	0.09	Normal	No Obesity_WC	No	348.25	537.042	48.75	8	56.75
c5010ff91a3aa53891dabe9cbccbe041	8 -9 years old	2	Rural	Ethnic Group A	SES 2	23.8	119.25	59	6.38643	0.46	Normal	No Obesity_WC	No	482.5	339.729	43.0833	14.6458	57.7292
495e5795963bdcf1de2aae43e92e1ad9	8 -9 years old	2	Rural	Ethnic Group A	SES 1	23.8	122.6	54.9	5.95582	0.04	Normal	No Obesity_WC	No	591.714	361.482	27.5179	6.03571	33.5536
10b45f678175dddbcdcbc91177f0f69f	8 -9 years old	1	Rural	Ethnic Group B	SES 2	23.8	126.2	56.1	4.57121	-0.6	Normal	No Obesity_WC	Yes	512.125	366.25	66.2083	27.1667	93.375
94d3e10ce1557ec002dade76e60ba599	8 -9 years old	2	Rural	Ethnic Group B	SES 3	23.8	128.75	55.1	5.0903	-0.82	Normal	No Obesity_WC	Yes	415.286	399.339	86.8929	41.4107	128.304
de55ad8b2c28ccd9df91548bfeef6c1a	8 -9 years old	2	Rural	Ethnic Group A		23.85	112.8	60.25	7.21114	1.4	Overweihgt	No Obesity_WC	Yes	283.125	328.938	64.375	25	89.375
4563cf13162bbbb88ba758564e05fd83	8 -9 years old	1	Rural	Ethnic Group B	SES 2	23.85	125.6	56.9	4.68624	-0.49	Normal	No Obesity_WC	Yes	584.643	373.321	51.1071	36.3214	87.4286
797fdc022135b5d39a2e84bf67d910c1	8 -9 years old	2	Rural	Ethnic Group B	SES 2	23.85	121.95	53.9	6.07394	0.16	Normal	No Obesity_WC	No	622.938	370.875	45.125	9.8125	54.9375
428d6066bdaadc1c18716c99e760fb1a	8 -9 years old	1	Rural	Ethnic Group B	SES 2	23.85	127.25	54.75	4.4322	-0.81	Normal	No Obesity_WC	Yes	596.304	337.161	60.1071	25.3571	85.4643
4f89c1d78bdcd9b706ff9d9d6194b001	8 -9 years old	1	Rural	Ethnic Group A	SES 2	23.85	119.3	58.25	5.5762	0.59	Normal	No Obesity_WC	Yes	568.125	414.625	58.7917	18.9583	77.75
bde8536fddbdabcf12002b54db98f9f3	8 -9 years old	1	Rural	Ethnic Group B	SES 2	23.9	130	55.25	4.03119	-1.3	Normal	No Obesity_WC	No	364.208	294.646	35.8125	10.4167	46.2292
65ed8ee076f99adb451c48e243d0a610	8 -9 years old	2	Rural	Ethnic Group A	SES 2	23.9	122.2	56.4	6.07265	0.17	Normal	No Obesity_WC	No	487.5	347.417	35.6667	9.08333	44.75
af4f4f43052db564fda8bb89501ed7eb	8 -9 years old	2	Rural	Ethnic Group B	SES 1	23.95	124.1	57.75	5.83861	-0.14	Normal	No Obesity_WC	Yes	554.268	361.179	60.1607	20.5357	80.6964
71b67af2898e452f107b6189f09e30fe	8 -9 years old	2	Rural	Ethnic Group B	SES 2	23.95	123.85	57.1	5.8787	-0.05	Normal	No Obesity_WC	No	514.208	348.5	40.3333	13.125	53.4583
73e7a486e4f14e6113180e5065615813	8 -9 years old	1	Rural	Ethnic Group B	SES 1	23.95	124.6	55.15	4.89587	-0.23	Normal	No Obesity_WC	Yes	531.429	363.464	95.9286	34.6071	130.536
46b66527176d0beaa3d174c7542dac4e	8 -9 years old	1	Rural	Ethnic Group A	SES 2	23.95	122	58.1	5.26771	0.22	Normal	No Obesity_WC	No	626.393	286.643	34.0893	6.26786	40.3571
68fd28537771e3af2e32a8908426822c	8 -9 years old	1	Rural	Ethnic Group B	SES 2	23.95	127.1	56.4	4.52419	-0.66	Normal	No Obesity_WC	Yes	414.333	357.792	51.9583	23.125	75.0833
e8d369ae58fbbd7bea660edc635e80c7	8 -9 years old	2	Rural	Ethnic Group A	SES 1	24	121.5	54	6.22567	0.28	Normal	No Obesity_WC	Yes	269.95	423.55	54.2	10.35	64.55
82446e06bacfb423ef82742e3b8e5a79	8 -9 years old	1	Rural	Ethnic Group A	SES 3	24	130.45	56.15	4.02182	-1.31	Normal	No Obesity_WC	Yes	353.071	384.518	111.125	52.6071	163.732
971dfdccd08a6c8d47e341ee1b477fb8	8 -9 years old	1	Rural	Ethnic Group A	SES 2	24	125.6	57.25	4.76935	-0.43	Normal	No Obesity_WC	No	564.708	301.875	39.9375	12.2292	52.1667
56776b199d84eda95336cb1a404b24b0	8 -9 years old	2	Rural	Ethnic Group A	SES 2	24	124.1	57.15	5.87456	-0.05	Normal	No Obesity_WC	Yes	417.375	347.679	69.0357	33.4464	102.482
d7902d2c430e3641a6909ddd6eea3f19	8 -9 years old	2	Rural	Ethnic Group A	SES 2	24.05	124	57.75	5.91855	-0.03	Normal	No Obesity_WC	No	530.021	231.271	28.5	8.41667	36.9167
e291229571dd74bec6a03700e3dab3d4	8 -9 years old	1	Rural	Ethnic Group A	SES 1	24.05	117.9	56.15	5.88185	0.88	Normal	No Obesity_WC	Yes	229.589	406.911	93.875	21.7679	115.643
0e3977c16077c6d8f831553b923603ca	8 -9 years old	2	Rural	Ethnic Group B		24.05	125.4	57.1	5.71654	-0.29	Normal	No Obesity_WC	Yes	517.321	383.214	66.5893	34.3036	100.893
cb3f58ee841c7f059a353b117501286e	8 -9 years old	1	Rural	Ethnic Group A	SES 1	24.05	124	56.25	5.03511	-0.13	Normal	No Obesity_WC	Yes	540.917	358.083	82.3958	33.0208	115.417
d9d8b9ab64708d93edcc84c9e8b05487	8 -9 years old	2	Rural	Ethnic Group B	SES 2	24.05	126.5	54.35	5.55886	-0.46	Normal	No Obesity_WC	No	551.143	368.482	33.4107	14.8929	48.3036
f0f39533c3c939667d4f82a330da749f	8 -9 years old	2	Rural	Ethnic Group B	SES 2	24.05	128	54.1	5.3409	-0.68	Normal	No Obesity_WC	No	560.25	425.625	36.75	7.41667	44.1667
f93c483a452978e9880019c530e10d44	8 -9 years old	2	Rural	Ethnic Group A	SES 2	24.05	120.55	57	6.3826	0.46	Normal	No Obesity_WC	Yes	459.911	509.464	65.8393	12.9464	78.7857
5d8b15b057cabb0a2819d9a8f16dcf41	8 -9 years old	2	Rural	Ethnic Group A	SES 1	24.05	121.7	57.9	6.22852	0.26	Normal	No Obesity_WC	No	437.5	439.938	41.9375	12.25	54.1875
09267b059bead10d6f0d0549607d3ffa	8 -9 years old	2	Rural	Ethnic Group A	SES 2	24.05	122.1	58.35	6.17715	0.25	Normal	No Obesity_WC	No	512.732	375.054	48.625	11.3036	59.9286
8b6f37343174e6c46fea587da217d39a	8 -9 years old	2	Rural	Ethnic Group B	SES 2	24.1	131	51.75	4.92073	-1.11	Normal	No Obesity_WC	Yes	566.679	406.714	50.0893	17.0714	67.1607
b085c17bae54b3d6107d72e8af80f166	8 -9 years old	2	Rural	Ethnic Group A		24.1	118	60.5	6.73565	0.75	Normal	No Obesity_WC	No	528.583	393.792	30.5833	6.41667	37
e64ab728dcdd205208b8632629f93f9e	8 -9 years old	2	Rural	Ethnic Group A	SES 2	24.1	120.9	56.1	6.36257	0.37	Normal	No Obesity_WC	No	557.5	292.3	38.5	10.7	49.2
f0990c5f74c5bb8e85529ca5397864b7	8 -9 years old	2	Rural	Ethnic Group A	SES 2	24.1	127.8	52.75	5.39709	-0.64	Normal	No Obesity_WC	No	451.161	451.107	30.9643	9.80357	40.7679
fe0b077f86d576cbfeef6e260d27254b	8 -9 years old	2	Rural	Ethnic Group A	SES 1	24.1	125.3	54.35	5.76698	-0.2	Normal	No Obesity_WC	Yes	494	378.042	59.4167	20.25	79.6667
9bbef720251b743b3188cf814bc59315	8 -9 years old	2	Rural	Ethnic Group B	SES 2	24.15	123	54.35	6.11547	0.13	Normal	No Obesity_WC	Yes	553.786	380.339	57.7321	28.5714	86.3036
4cbfdb548768f5a563b77005958496d1	8 -9 years old	2	Rural	Ethnic Group A		24.15	122.55	56.75	6.17483	0.17	Normal	No Obesity_WC	No	414.812	290.25	33	10.4375	43.4375
13f11ed18bc8e3a25233b583b88fc2d7	8 -9 years old	2	Rural	Ethnic Group A	SES 3	24.15	123.6	60.65	6.03183	0.03	Normal	No Obesity_WC	No	748.857	281.375	16.625	4.07143	20.6964
2ed3d33334a22cd71f8891bf3422c206	8 -9 years old	2	Rural	Ethnic Group A	SES 1	24.15	120.55	54.25	6.43771	0.42	Normal	No Obesity_WC	Yes	396.708	350.333	54.875	21.2083	76.0833
f6acbfed60990a18c20059e733230a0e	8 -9 years old	1	Rural	Ethnic Group B	SES 2	24.2	121.2	56	5.52753	0.46	Normal	No Obesity_WC	Yes	364.083	355.375	72.8333	19.375	92.2083
20aecb07841c59936fbe477dfe106257	8 -9 years old	1	Rural	Ethnic Group A	SES 2	24.2	126.1	54.9	4.81622	-0.4	Normal	No Obesity_WC	Yes	419.208	339.5	63.2083	30.75	93.9583
6acd1e7524861a53ede4eebdd44362aa	8 -9 years old	2	Rural	Ethnic Group A	SES 1	24.2	123.9	57.4	6.02196	0.02	Normal	No Obesity_WC	Yes	422	534.464	57.7321	4.33929	62.0714
c5aae2bccd34447b79ee0a6e048622a7	8 -9 years old	1	Rural	Ethnic Group A	SES 3	24.2	118.4	59	5.89701	0.81	Normal	No Obesity_WC	Yes	465	340.417	69.2083	28.75	97.9583
14e08cd3cdfffa478faa40f92144e6f6	8 -9 years old	1	Rural	Ethnic Group B	SES 2	24.2	126.9	54	4.68932	-0.57	Normal	No Obesity_WC	Yes	465.188	391.479	77.9167	21.5417	99.4583
0bf364795f9db52c6f6338098cb3a4ea	8 -9 years old	2	Rural	Ethnic Group A		24.25	124.25	56	6.00443	0	Normal	No Obesity_WC	No	389.482	330.411	39.0179	10.0893	49.1071
0b051a893d6d109e61139e768343d04d	8 -9 years old	2	Rural	Ethnic Group A	SES 2	24.25	123.35	57.75	6.12787	0.11	Normal	No Obesity_WC	Yes	501.679	383.679	54.7679	17.875	72.6429
997c6e9a01a5f8999b6b9fdb300fe59d	8 -9 years old	1	Rural	Ethnic Group A	SES 2	24.25	120	58.9	5.72285	0.67	Normal	No Obesity_WC	Yes	487.042	378.417	78.375	28.0417	106.417
d4ad7df5d024e1d34f5c997ebd701317	8 -9 years old	2	Rural	Ethnic Group A	SES 2	24.3	121	56	6.47395	0.43	Normal	No Obesity_WC	Yes	505.333	370.542	49.7083	13.0417	62.75
d7cb4c51205806f62b56324db4650b30	8 -9 years old	2	Rural	Ethnic Group A	SES 2	24.3	129.6	55.15	5.2548	-0.79	Normal	No Obesity_WC	No	361.35	355.625	28.8	8.325	37.125
2d484b28234b86e7772e25c7161f4452	8 -9 years old	1	Rural	Ethnic Group A	SES 2	24.3	127.9	55.65	4.59749	-0.68	Normal	No Obesity_WC	Yes	508.958	449.667	79.625	12.0833	91.7083
93fe302875ee0f07803f96e2684fb37e	8 -9 years old	2	Rural	Ethnic Group A	SES 2	24.3	130.4	57	5.12975	-0.93	Normal	No Obesity_WC	No	357.062	377.188	40.0625	13.9375	54
92b312ea8d0ee3120b44c33d53178074	8 -9 years old	2	Rural	Ethnic Group B	SES 2	24.3	128.15	56	5.46626	-0.61	Normal	No Obesity_WC	Yes	408.708	321.417	55.0417	9.25	64.2917
21be10a2c0ce75d7d09882c683841f19	8 -9 years old	1	Rural	Ethnic Group A		24.35	127.9	56	4.62558	-0.66	Normal	No Obesity_WC	No	608.232	387.893	41.7321	14.8214	56.5536
9477043d787f56571c734fbbacffde18	8 -9 years old	2	Rural	Ethnic Group A	SES 1	24.35	120.15	56.15	6.61165	0.53	Normal	No Obesity_WC	Yes	469.661	458.25	62.0536	19.8929	81.9464
7ca19bc556c7436ba0fcee3a381c41b4	8 -9 years old	1	Rural	Ethnic Group B	SES 2	24.35	132.1	54.25	3.94442	-1.46	Normal	No Obesity_WC	Yes	363.375	348.625	72.8333	49.0417	121.875
8976d9631478c162e04aab7c4dcf1e47	8 -9 years old	1	Rural	Ethnic Group A	SES 3	24.35	122.7	55.75	5.40505	0.27	Normal	No Obesity_WC	Yes	447.062	356.812	77.0938	38.1562	115.25
33f94d0aea63b8b373efeba01e1c374a	8 -9 years old	2	Rural	Ethnic Group B	SES 1	24.35	128.5	53.05	5.44594	-0.63	Normal	No Obesity_WC	Yes	367.55	329.6	65.6	16.25	81.85
0efb23b1470b1272f8bb515db4440d2f	8 -9 years old	1	Rural	Ethnic Group B	SES 2	24.35	125	54	5.0707	-0.11	Normal	No Obesity_WC	Yes	465.625	361.339	53.1429	24.6429	77.7857
fbb0c1320a24e130b3ac21aa92bcb5c6	8 -9 years old	2	Rural	Ethnic Group A	SES 2	24.35	127.3	53	5.62912	-0.4	Normal	No Obesity_WC	Yes	579.018	379.5	45.6071	19.1607	64.7679
367bff69033fc94d6f2b0e99c709bd52	8 -9 years old	2	Rural	Ethnic Group B	SES 2	24.4	122.4	58.1	6.34817	0.28	Normal	No Obesity_WC	No	593.167	283.292	35.1458	9.4375	44.5833
85921f8275efae3c2c65cfbd59ccb0a6	8 -9 years old	1	Rural	Ethnic Group A	SES 2	24.4	123.5	54.25	5.31724	0.13	Normal	No Obesity_WC	Yes	526.464	397.929	62.2679	17.7679	80.0357
509507fbe0e154f74ee05013a158432a	8 -9 years old	1	Rural	Ethnic Group A	SES 2	24.45	121.4	56.1	5.64894	0.53	Normal	No Obesity_WC	Yes	401.542	394.333	53.875	8.91667	62.7917
65055ab7e938452fa95b75b036d5233f	8 -9 years old	2	Rural	Ethnic Group A	SES 2	24.45	125.5	52.75	5.94963	-0.09	Normal	No Obesity_WC	No	564.5	300.2	32.65	8.35	41
3c11d120a2a1f7618eb5c714ec28b8a3	8 -9 years old	2	Rural	Ethnic Group A	SES 2	24.45	123.4	57.25	6.24269	0.17	Normal	No Obesity_WC	No	701.25	294.786	40.7857	9.89286	50.6786
51c2019469f877382837d6f5f2c192bc	8 -9 years old	2	Rural	Ethnic Group A	SES 2	24.45	129.6	50.75	5.34317	-0.73	Normal	No Obesity_WC	Yes	323.232	450.482	75.125	23.0536	98.1786
202c60964d52b77533e9501ade8c49f6	8 -9 years old	1	Rural	Ethnic Group B	SES 2	24.45	125.7	55.15	5.01946	-0.23	Normal	No Obesity_WC	Yes	480.075	335.775	66.625	33.725	100.35
9a4caea59594131667b73c047f40bfc8	8 -9 years old	1	Rural	Ethnic Group A	SES 2	24.5	136	54	3.36883	-2.11	Underweight	No Obesity_WC	Yes	433.438	402.25	77.9375	39.7083	117.646
0819333d29901d9047c984b51ee1fbd4	8 -9 years old	2	Rural	Ethnic Group A	SES 2	24.5	132.25	54.15	4.96281	-1.09	Normal	No Obesity_WC	No	614.083	362.771	32.375	9.85417	42.2292
a7c462f1b5ae2950e65345c4f7688c73	8 -9 years old	1	Rural	Ethnic Group B	SES 2	24.5	127.9	54.25	4.70838	-0.61	Normal	No Obesity_WC	Yes	438.321	420.821	86.2143	38.3214	124.536
508c3b613d398756288a477e80a7437a	8 -9 years old	1	Rural	Ethnic Group B	SES 2	24.5	130.25	54.6	4.33406	-1.04	Normal	No Obesity_WC	Yes	523.792	439.083	70.3333	24.25	94.5833
4eef3a25d146a596a1cbe6a488d0e173	8 -9 years old	2	Rural	Ethnic Group B	SES 2	24.55	125.25	56	6.04314	-0.06	Normal	No Obesity_WC	Yes	545.45	317.75	52.85	22	74.85
8a46358ed24318eb55bd238c8d7ac6a7	8 -9 years old	1	Rural	Ethnic Group A	SES 2	24.55	122.1	55.25	5.60977	0.45	Normal	No Obesity_WC	Yes	544.583	380.458	80.2083	29.4583	109.667
befbf2dcb3a8ed79e6b35dff38fbd9f8	8 -9 years old	1	Rural	Ethnic Group A	SES 2	24.55	128.4	57	4.66453	-0.65	Normal	No Obesity_WC	Yes	518.536	460.482	62.1786	15.875	78.0536
13946e2243b6b3fc61408b9b43be0a5b	8 -9 years old	2	Rural	Ethnic Group A	SES 2	24.55	121.15	59.1	6.6114	0.53	Normal	No Obesity_WC	Yes	427.125	454.312	51.4583	13.4792	64.9375
e4cc8e21d3cb067592daab19eb90cf14	8 -9 years old	1	Rural	Ethnic Group B	SES 2	24.55	129.3	56.4	4.51518	-0.84	Normal	No Obesity_WC	Yes	604.35	340.7	56.35	25.3	81.65
29e54e8d618a52cc85b62231ff884a83	8 -9 years old	1	Rural	Ethnic Group A	SES 2	24.6	123.9	58	5.37594	0.14	Normal	No Obesity_WC	Yes	369.104	331.146	81.5417	46.4583	128
550878c0a510440c048775830e74e42f	8 -9 years old	2	Rural	Ethnic Group B	SES 2	24.6	119.75	58	6.82757	0.73	Normal	No Obesity_WC	No	481.45	409.6	37.6	12.4	50
3c172eb8e5c98ff15ab4df6e1b2237d8	8 -9 years old	1	Rural	Ethnic Group A	SES 2	24.6	129.6	57.25	4.50646	-0.82	Normal	No Obesity_WC	Yes	518.45	306.4	50.9	11.35	62.25
1a1747329f5fc754cd08313c3aa116ab	8 -9 years old	2	Rural	Ethnic Group B	SES 3	24.6	125.6	54.9	6.02629	-0.05	Normal	No Obesity_WC	No	437.333	366.062	37.7708	11.4167	49.1875
3f6169da327123ea8c1e57898a452d24	8 -9 years old	1	Rural	Ethnic Group A	SES 1	24.6	126.4	56.75	5.00221	-0.28	Normal	No Obesity_WC	Yes	375.333	384.042	76	23.2917	99.2917
8fce44d45736b39d68c1663e6863dd6e	8 -9 years old	2	Rural	Ethnic Group B	SES 1	24.65	124.3	55.4	6.24137	0.14	Normal	No Obesity_WC	Yes	502.071	412.643	66.1071	19.625	85.7321
42906e2fd8be97364bf3182697f1569c	8 -9 years old	1	Rural	Ethnic Group A	SES 1	24.65	124.7	55.15	5.29192	0.07	Normal	No Obesity_WC	Yes	488.214	452.25	89.5179	21.8036	111.321
a43991d6028ac8a22e19aa92b9ef05e0	8 -9 years old	2	Rural	Ethnic Group A	SES 2	24.65	124	56.15	6.28134	0.15	Normal	No Obesity_WC	Yes	534.286	381.714	51.2321	15.9821	67.2143
217929f775b20fd8cdceddc582827d6f	8 -9 years old	2	Rural	Ethnic Group A	SES 1	24.7	122.25	57.15	6.5531	0.4	Normal	No Obesity_WC	No	346.708	336.375	46.1667	9.875	56.0417
f9599a44561c05cf2e2e2cacff3710c1	8 -9 years old	2	Rural	Ethnic Group B		24.7	123.8	55	6.3363	0.17	Normal	No Obesity_WC	Yes	605.833	399.708	54.9583	19.5	74.4583
425fd1615dc4412dcfb8f63ee4015734	8 -9 years old	2	Rural	Ethnic Group A	SES 2	24.7	126.35	54.4	5.97615	-0.16	Normal	No Obesity_WC	No	474.286	520.982	36.0357	3.26786	39.3036
efff08884868f09d1562673f8f4b895a	8 -9 years old	2	Rural	Ethnic Group A	SES 2	24.7	125.15	55.75	6.15148	0.06	Normal	No Obesity_WC	No	510.857	377.429	32.9643	3.71429	36.6786
5c78b9af72957082e05a5b7a1c31f444	8 -9 years old	1	Rural	Ethnic Group A	SES 1	24.75	124	59.25	5.44052	0.14	Normal	No Obesity_WC	Yes	292.75	396.05	90.1	23.15	113.25
26280c22d853371a39c5a2a70b0bfe1e	8 -9 years old	1	Rural	Ethnic Group A	SES 1	24.75	130.1	54.9	4.50992	-0.86	Normal	No Obesity_WC	Yes	635.018	319.321	45.5357	17.5536	63.0893
c7cf700cc43f8067792a180727c0a273	8 -9 years old	2	Rural	Ethnic Group B	SES 1	24.75	129.3	55.15	5.56595	-0.58	Normal	No Obesity_WC	Yes	243.35	388.4	91.95	12.2	104.15
6f0d3e895d79880c9382feb7e8696016	8 -9 years old	1	Rural	Ethnic Group A	SES 2	24.75	126.4	57.55	5.09445	-0.19	Normal	No Obesity_WC	Yes	450.036	412.732	84.8571	12.0536	96.9107
63a4d9aec9ffd2a81aee7fa831e4da9d	8 -9 years old	1	Rural	Ethnic Group B	SES 1	24.75	120.55	55.25	5.94861	0.78	Normal	No Obesity_WC	Yes	441.339	419.714	109.089	37.5	146.589
10a234ad7235f93733e6e0eeb7959a75	8 -9 years old	2	Rural	Ethnic Group B		24.75	126.55	55.25	5.97972	-0.14	Normal	No Obesity_WC	Yes	329.5	283.6	61.225	34.575	95.8
29b79bd180d5264b87d5d9cd4a881e5e	8 -9 years old	1	Rural	Ethnic Group B	SES 1	24.8	125.6	55.15	5.2339	-0.09	Normal	No Obesity_WC	Yes	580.542	330.208	52.0833	19.75	71.8333
5dfb58274ffac92d7046be8e7a0c9d0d	8 -9 years old	2	Rural	Ethnic Group A	SES 2	24.8	123.2	59.15	6.48686	0.33	Normal	No Obesity_WC	No	556.2	331.2	41.875	15.175	57.05
cfcd95562cd236b3a16276a3c30e6c3d	8 -9 years old	1	Rural	Ethnic Group A	SES 1	24.8	121.3	57.5	5.86624	0.61	Normal	No Obesity_WC	Yes	615.333	369.542	57.7083	13	70.7083
d0ff71c1feb41faa3a686fd4692921d7	8 -9 years old	1	Rural	Ethnic Group A	SES 2	24.85	119.45	59.25	6.16038	0.96	Normal	No Obesity_WC	Yes	479.857	410.214	66.0357	21.6071	87.6429
9c74c48bb8bb4e106d9242db76af67b0	8 -9 years old	1	Rural	Ethnic Group B	SES 2	24.85	124.6	58	5.4249	0.15	Normal	No Obesity_WC	Yes	502.75	347.982	75.5714	18.9107	94.4821
5d7ff518bdae20b8f093543ead06e952	8 -9 years old	1	Rural	Ethnic Group B	SES 2	24.85	130.9	55.15	4.43762	-0.95	Normal	No Obesity_WC	Yes	289.812	374.25	94.5	58.9375	153.438
3f1009a70150f504e607ea643fb57143	8 -9 years old	2	Rural	Ethnic Group A		24.9	122	53.75	6.71407	0.53	Normal	No Obesity_WC	No	604.25	335.554	36.9464	12.5714	49.5179
03a9448308155ed92912ee0db4c7c02b	8 -9 years old	2	Rural	Ethnic Group A	SES 3	24.9	127.45	58.15	5.93855	-0.21	Normal	No Obesity_WC	Yes	415.982	496.661	59.2679	16.5179	75.7857
14c71582822546b6b6583bc9da4d4aa7	8 -9 years old	1	Rural	Ethnic Group B	SES 2	24.9	127.25	55	5.05259	-0.25	Normal	No Obesity_WC	Yes	482.333	427.542	82.2083	26.6667	108.875
02b3a1b40f0565f4f8883ddb58d13d98	8 -9 years old	1	Rural	Ethnic Group A	SES 2	24.9	123.7	58.1	5.58859	0.34	Normal	No Obesity_WC	Yes	473.458	451.792	69.7917	20.625	90.4167
aa74a0e90a22e76ddc7145c0657dfb03	8 -9 years old	2	Rural	Ethnic Group A	SES 2	24.95	120.2	56.75	6.97961	0.72	Normal	No Obesity_WC	Yes	536.1	339.5	46.95	19.3	66.25
de52d82000adcf07b1599c897b39e612	8 -9 years old	2	Rural	Ethnic Group A	SES 3	24.95	121.1	56.4	6.86283	0.62	Normal	No Obesity_WC	No	438.268	395.696	47.9107	9.41071	57.3214
53ec2e41b7e05d7a6ed96dd9d948499c	8 -9 years old	2	Rural	Ethnic Group A	SES 2	24.95	129	54.15	5.73452	-0.44	Normal	No Obesity_WC	No	533.286	408.071	33.8929	7.32143	41.2143
2b652e841fbfbf635af2cf136a57ca64	8 -9 years old	2	Rural	Ethnic Group A	SES 1	24.95	125.3	54.75	6.26975	0.02	Normal	No Obesity_WC	No	657.021	325.604	38.1667	11.2083	49.375
bcdb60c745e0caa9d0973b2cfcae356b	8 -9 years old	1	Rural	Ethnic Group A	SES 3	24.95	123.15	58.1	5.69646	0.41	Normal	No Obesity_WC	Yes	510.946	387.089	105.036	56.9286	161.964
0776ce02def05687794e97574f072329	8 -9 years old	1	Rural	Ethnic Group A	SES 1	25	124	59.65	5.60431	0.33	Normal	No Obesity_WC	Yes	609.083	251.458	58.7917	25.8333	84.625
10353120c50213169c92e0328497d1f5	8 -9 years old	1	Rural	Ethnic Group A	SES 2	25	127.15	57.9	5.12316	-0.23	Normal	No Obesity_WC	Yes	230.25	382.708	109	18.1667	127.167
2731af6ebb1532879be36fc0a896da23	8 -9 years old	2	Rural	Ethnic Group A	SES 2	25	132	55.6	5.29027	-0.9	Normal	No Obesity_WC	Yes	560.583	366.125	46.9583	13.5833	60.5417
d59d0845e4dee465be80019a461fc1d0	8 -9 years old	2	Rural	Ethnic Group A	SES 2	25	124.9	60.1	6.36948	0.15	Normal	No Obesity_WC	Yes	538	388.5	70.0417	25.2917	95.3333
7f33f09c39feb585e2db293475e70e88	8 -9 years old	2	Rural	Ethnic Group A	SES 1	25.05	126.9	59	6.11018	-0.1	Normal	No Obesity_WC	Yes	353.15	364.15	54.35	15.7	70.05
c6b6b7d8383b8e2b9ff50aa5bcab1bbd	8 -9 years old	1	Rural	Ethnic Group A	SES 2	25.05	123.2	57.35	5.74623	0.42	Normal	No Obesity_WC	Yes	515.875	392.375	48.9583	18.4583	67.4167
b2b1024cdb7d576ec0a9842e3102d541	8 -9 years old	1	Rural	Ethnic Group A	SES 1	25.05	127.25	55.1	5.1339	-0.24	Normal	No Obesity_WC	Yes	563.286	355.214	74.5536	33.875	108.429
b1851369ee1eb15f38e3c194ca4fb7b6	8 -9 years old	2	Rural	Ethnic Group A	SES 2	25.05	129.1	53.3	5.7703	-0.47	Normal	No Obesity_WC	No	625.583	390.333	33.6667	12.25	45.9167
ad1fc45f2f82394ac84e88d2c708747c	8 -9 years old	1	Rural	Ethnic Group B	SES 3	25.05	125.5	57.65	5.40979	0.1	Normal	No Obesity_WC	Yes	584.375	401.964	50.25	13.0893	63.3393
adb681812da4c0b1b98e35cc4b957887	8 -9 years old	2	Rural	Ethnic Group A		25.05	131.4	54.25	5.42267	-0.73	Normal	No Obesity_WC	Yes	455.075	293.325	55.175	22.275	77.45
c4c8f8af127676d4c510ba4868717873	8 -9 years old	1	Rural	Ethnic Group B	SES 2	25.1	122.9	60	5.8152	0.46	Normal	No Obesity_WC	No	436.071	384.054	34.0179	8.35714	42.375
bf856b2010948c07c045fb395ebbcef6	8 -9 years old	1	Rural	Ethnic Group A	SES 2	25.1	119.9	59.75	6.25086	0.97	Normal	No Obesity_WC	Yes	385.375	376.161	53.1429	13.5714	66.7143
c8c61d946312421bf4176b6d793026a2	8 -9 years old	1	Rural	Ethnic Group A	SES 2	25.1	124.9	55	5.52784	0.19	Normal	No Obesity_WC	No	377.75	337.825	34.425	8.8	43.225
8a76bfe56a66ae2a241cbe3eac41e444	8 -9 years old	1	Rural	Ethnic Group A	SES 2	25.1	122.5	55.75	5.88058	0.56	Normal	No Obesity_WC	Yes	492.208	400.25	67.3333	21.5833	88.9167
209f7999348f09913dbba9ccb96b914a	8 -9 years old	2	Rural	Ethnic Group A	SES 2	25.1	125.4	57.5	6.35588	0.09	Normal	No Obesity_WC	Yes	366.8	395.7	85.3	34.2	119.5
febed005e794bd0d24cec036512ad26f	8 -9 years old	1	Rural	Ethnic Group A	SES 3	25.1	130.55	58.6	4.63411	-0.8	Normal	No Obesity_WC	Yes	463.143	403.25	96.6786	29	125.679
4e7363f8fadc744723d5883c2fcb9e82	8 -9 years old	2	Rural	Ethnic Group B	SES 2	25.1	131.5	52.9	5.43666	-0.73	Normal	No Obesity_WC	Yes	435.964	405.357	59.1964	28.0179	87.2143
5e8075c4f787f94bedb78af8790429d0	8 -9 years old	2	Rural	Ethnic Group A	SES 2	25.1	123.05	60.65	6.69437	0.47	Normal	No Obesity_WC	No	552.875	361.208	36.5417	15.4583	52
0eb369bab5924fe3529396d0c5f76c6d	8 -9 years old	1	Rural	Ethnic Group A	SES 2	25.15	123.15	59	5.81985	0.52	Normal	No Obesity_WC	Yes	576.607	394.036	69.3929	13.7857	83.1786
656e00f7044c391e5d3edccc34351d0d	8 -9 years old	1	Rural	Ethnic Group A	SES 2	25.15	129.05	53.25	4.90343	-0.52	Normal	No Obesity_WC	No	530.5	336.792	41.5833	14.8333	56.4167
fcd7febe7b6fd5aa95b25ff93be7a20c	8 -9 years old	2	Rural	Ethnic Group A	SES 2	25.2	129	56.1	5.88326	-0.37	Normal	No Obesity_WC	No	458.768	254.018	34.625	14.0893	48.7143
2e19e00dd6b607778cbbc22f60e83531	8 -9 years old	1	Rural	Ethnic Group A		25.25	120.6	58.1	6.2443	0.91	Normal	No Obesity_WC	Yes	373.768	383.679	55.4464	12.9286	68.375
a51add56ac318b1aeaba8c3892ece9ad	8 -9 years old	1	Rural	Ethnic Group A	SES 1	25.25	125.3	55.25	5.55973	0.21	Normal	No Obesity_WC	Yes	419.625	328.5	84.4167	52.5	136.917
ff0d27d57451d09631db1ffd5f0e3707	8 -9 years old	1	Rural	Ethnic Group B	SES 2	25.3	129.5	56.75	4.92561	-0.51	Normal	No Obesity_WC	Yes	539.375	394.75	60.8333	19.2083	80.0417
28573cfe46c275b73a2ab029ba0c00fb	8 -9 years old	1	Rural	Ethnic Group A	SES 2	25.3	122.3	56	6.03465	0.71	Normal	No Obesity_WC	Yes	495.161	423.929	101.036	42.9821	144.018
024d64ac33d16955a9ecf9dcb17a6c32	8 -9 years old	1	Rural	Ethnic Group A	SES 2	25.3	123	60.25	5.93241	0.59	Normal	No Obesity_WC	Yes	375.5	362.625	72.125	25.6667	97.7917
70bf97ac0d3fa8d19675a6f2d9887732	8 -9 years old	2	Rural	Ethnic Group B	SES 2	25.3	127.15	59.1	6.22747	-0.02	Normal	No Obesity_WC	Yes	441.339	420.768	85.2143	26.8571	112.071
303b84dfa3225912a66062305ffbb6ac	8 -9 years old	2	Rural	Ethnic Group A	SES 2	25.35	131	53.9	5.66613	-0.55	Normal	No Obesity_WC	Yes	476.964	397.571	44.7143	34.2857	79
89baae6e603661127ce25b41a5ec401e	8 -9 years old	1	Rural	Ethnic Group B	SES 2	25.35	132.55	54.9	4.45336	-0.98	Normal	No Obesity_WC	No	597.839	361.768	43.5357	15	58.5357
f3bbe8343b305b3b454d14423e7b8a31	8 -9 years old	1	Rural	Ethnic Group A	SES 3	25.35	124.65	63.15	5.71787	0.35	Normal	No Obesity_WC	No	608.268	369.625	36.5179	6.98214	43.5
4e7eb81bec96bda509c32ff85153cee8	8 -9 years old	1	Rural	Ethnic Group A	SES 3	25.4	124.1	55.15	5.83049	0.46	Normal	No Obesity_WC	Yes	582.911	413.321	58.625	17.8214	76.4464
6262e7b21a1c5c0d8bd2aa683d1e4803	8 -9 years old	2	Rural	Ethnic Group A	SES 2	25.4	127	55.15	6.30792	-0.01	Normal	No Obesity_WC	Yes	402	348.107	54.3929	25.9286	80.3214
6e217c98800f441c0c93f64b767f250a	8 -9 years old	1	Rural	Ethnic Group A	SES 2	25.4	127.7	58.4	5.26777	-0.18	Normal	No Obesity_WC	Yes	610.375	369.083	65.125	20.25	85.375
aadb050fdbd5dbbfb08a84bca85c9142	8 -9 years old	1	Rural	Ethnic Group A	SES 2	25.4	126.9	57	5.40341	0.01	Normal	No Obesity_WC	No	466.875	400.708	42.5417	11.0417	53.5833
b8f28989fee8a136410d18ea69155cb8	8 -9 years old	2	Rural	Ethnic Group B	SES 1	25.4	127.25	57.4	6.27404	0	Normal	No Obesity_WC	Yes	491.571	426.375	48.3571	14.1964	62.5536
5c92fb972803749b19f77df2f1b06fb4	8 -9 years old	1	Rural	Ethnic Group B	SES 3	25.45	131.25	56.2	4.73094	-0.7	Normal	No Obesity_WC	Yes	618.833	354.792	44.5833	16.7917	61.375
bb4236a7fb8ada6f2f5da1a824b6db97	8 -9 years old	2	Rural	Ethnic Group B	SES 2	25.45	124.3	58.25	6.72649	0.33	Normal	No Obesity_WC	Yes	491.167	374.833	50.5	17.3333	67.8333
5baa0a1a0e88ab897dfd37d830e03877	8 -9 years old	2	Rural	Ethnic Group A	SES 2	25.45	128.3	53.1	6.13155	-0.23	Normal	No Obesity_WC	No	526.321	413.196	38.1964	7.75	45.9464
9d828d6dc58eec734e15d2422808318c	8 -9 years old	1	Rural	Ethnic Group A	SES 2	25.45	122.9	57.25	6.039	0.68	Normal	No Obesity_WC	No	595.179	364.25	41.7143	12.3214	54.0357
30e38c950e11e2e50609cf565c63c57f	8 -9 years old	1	Rural	Ethnic Group A	SES 1	25.45	126.25	61.15	5.53468	0.15	Normal	No Obesity_WC	Yes	373.833	304.75	80.6667	39.1667	119.833
9984650dfd50492fde9b3739ff372710	8 -9 years old	2	Rural	Ethnic Group A	SES 2	25.5	121.65	57.75	7.1294	0.69	Normal	No Obesity_WC	No	494.4	325.4	38.1	18.7	56.8
041e82206ccbe6f04a40fe5791fc202a	8 -9 years old	2	Rural	Ethnic Group B	SES 2	25.5	133.05	55.25	5.42029	-0.85	Normal	No Obesity_WC	No	478.708	412.75	49.0833	7.20833	56.2917
7214f4110c0051d82d1578031de62681	8 -9 years old	1	Rural	Ethnic Group A	SES 2	25.5	131.6	55.8	4.69563	-0.79	Normal	No Obesity_WC	Yes	494.446	432.964	73.75	32.4821	106.232
e1adc1d43ae3549cb31a9d81a004d474	8 -9 years old	2	Rural	Ethnic Group A	SES 1	25.5	130	56	5.91391	-0.37	Normal	No Obesity_WC	Yes	401.875	501.042	127.542	27.8333	155.375
01e330300f644230a92f349fe0ddc08a	8 -9 years old	2	Rural	Ethnic Group A	SES 2	25.5	124.15	59.75	6.7888	0.44	Normal	No Obesity_WC	Yes	621.125	344.667	66.5833	25.75	92.3333
41ccd76094446de2bc6c521671dc5de4	8 -9 years old	1	Rural	Ethnic Group A	SES 2	25.55	121.4	59	6.31245	0.88	Normal	No Obesity_WC	Yes	364.75	347.8	66.95	45.5	112.45
602ea84381cc877246c5b85f8a501e76	8 -9 years old	1	Rural	Ethnic Group A	SES 2	25.55	125.25	58	5.74842	0.34	Normal	No Obesity_WC	Yes	483.571	317.607	46.8571	14.6786	61.5357
3d9951a842c614c8610d146ca9c13e11	8 -9 years old	2	Rural	Ethnic Group B	SES 2	25.55	126.15	55.25	6.5211	0.12	Normal	No Obesity_WC	Yes	498.5	445.036	63.5	18.1429	81.6429
4ebbe7c6a0dc8a966360a4175c4d7200	8 -9 years old	2	Rural	Ethnic Group B	SES 2	25.6	123.9	61.15	6.88749	0.51	Normal	No Obesity_WC	No	538.083	343.917	39.9583	11.7083	51.6667
f703864294b742fdf2c490b40432c1c0	8 -9 years old	1	Rural	Ethnic Group A	SES 2	25.65	126.1	54.9	5.67558	0.21	Normal	No Obesity_WC	Yes	537.7	320.8	49.95	18.75	68.7
69c77f7d0986e1b80cf10f8d3cc7e449	8 -9 years old	1	Rural	Ethnic Group A	SES 3	25.65	128.5	54.5	5.29866	-0.16	Normal	No Obesity_WC	Yes	520.536	396.571	50.9286	11.7857	62.7143
7f2bb5b476e0bbf3e4eabf501fa49720	8 -9 years old	2	Rural	Ethnic Group A	SES 1	25.65	127.2	52	6.4329	0.05	Normal	No Obesity_WC	No	532.179	423.411	46.0536	4.82143	50.875
5d506e177b35dbb0c20d74b88c99d454	8 -9 years old	2	Rural	Ethnic Group B	SES 2	25.65	126	56	6.61022	0.2	Normal	No Obesity_WC	Yes	434.911	357.857	79.0357	45.0179	124.054
2c24d3729a8002a947f1c951ae44b413	8 -9 years old	1	Rural	Ethnic Group A		25.65	121.65	63	6.32862	0.84	Normal	No Obesity_WC	Yes	549.333	443.833	63.625	13.2083	76.8333
cdd56598474393cea86a21f3d3332f66	8 -9 years old	2	Rural	Ethnic Group B	SES 1	25.65	127.65	54.35	6.3681	0.03	Normal	No Obesity_WC	No	529.339	344.357	22.3571	1.83929	24.1964
130516d8661114194cadd3b01ad0cc76	8 -9 years old	1	Rural	Ethnic Group B	SES 2	25.7	131.6	56.75	4.81371	-0.69	Normal	No Obesity_WC	Yes	342.083	362.875	93.375	41.7917	135.167
09526fc9ebd06a4c8a0aefba7b8d78a5	8 -9 years old	1	Rural	Ethnic Group A	SES 2	25.7	128	57.25	5.40328	-0.09	Normal	No Obesity_WC	Yes	507.958	443.417	63.6667	19.875	83.5417
19e51e95163e6c19e4ce3ff6e9563e92	8 -9 years old	2	Rural	Ethnic Group A	SES 2	25.7	127.75	55.15	6.37316	-0.05	Normal	No Obesity_WC	Yes	443.25	344.35	49	20.2	69.2
7a3460e57eaf0ab69b23b295bf18e493	8 -9 years old	2	Rural	Ethnic Group A	SES 2	25.7	128.15	55.15	6.32296	-0.03	Normal	No Obesity_WC	Yes	401.958	330.896	49.7917	24.1875	73.9792
7408eb93d1941f3826f89e9d0fff4319	8 -9 years old	2	Rural	Ethnic Group A	SES 2	25.7	122.65	63.4	7.12679	0.7	Normal	No Obesity_WC	No	487.571	308.732	40.2857	9.625	49.9107
f1ed41f84806ef96bcecad6551359796	8 -9 years old	1	Rural	Ethnic Group A	SES 1	25.75	124.8	54.5	5.93199	0.43	Normal	No Obesity_WC	Yes	328.188	404.771	86.8333	27.625	114.458
af2681d407caa0d3c9c06d8108d8c77c	8 -9 years old	2	Rural	Ethnic Group A	SES 2	25.75	125.3	55.25	6.77451	0.32	Normal	No Obesity_WC	Yes	522.607	394.964	72	10.25	82.25
392328c9d57f21c9f193dee2e43f269d	8 -9 years old	2	Rural	Ethnic Group B	SES 2	25.75	127.9	57.5	6.39208	0.03	Normal	No Obesity_WC	Yes	466.812	356.219	58.8125	22.875	81.6875
b70fa2ca1e19d41f565e572f735eda0c	8 -9 years old	1	Rural	Ethnic Group A	SES 2	25.8	118.5	59	6.87752	1.39	Overweihgt	No Obesity_WC	No	425.125	432.554	34.3214	6.03571	40.3571
a9b856d7525f9896e5c03df0f468477a	8 -9 years old	2	Rural	Ethnic Group A	SES 1	25.8	127.9	58.25	6.42303	0.05	Normal	No Obesity_WC	Yes	242.562	367.812	56	28.875	84.875
21860d983cc984e04aec5647cc9f4965	8 -9 years old	1	Rural	Ethnic Group A	SES 3	25.8	126.4	56.25	5.70639	0.17	Normal	No Obesity_WC	Yes	435.208	380.542	71.5417	35.5833	107.125
21e17b55a2582608192765f9f3fc48e7	8 -9 years old	1	Rural	Ethnic Group A	SES 2	25.85	131.15	54.4	4.98185	-0.52	Normal	No Obesity_WC	Yes	580.411	353.732	68.7321	17.0893	85.8214
0ff3053cc349e5845f1e4b940bc5d888	8 -9 years old	1	Rural	Ethnic Group B	SES 3	25.85	128.9	60.65	5.35492	-0.12	Normal	No Obesity_WC	Yes	479.411	406.589	83.6607	35.4821	119.143
2e7e98ea5453653a86d998c3e25b1c0b	8 -9 years old	1	Rural	Ethnic Group A	SES 1	25.9	122.8	55.9	6.32192	0.78	Normal	No Obesity_WC	Yes	322.833	298.917	106.625	77.5833	184.208
3c735b93641f965db763d53d44633442	8 -9 years old	1	Rural	Ethnic Group A	SES 2	25.9	124.4	58.5	6.08747	0.57	Normal	No Obesity_WC	No	442.475	260.775	31.175	7.225	38.4
fa092ef0b2b365533f7d3bbc292a7812	8 -9 years old	1	Rural	Ethnic Group B	SES 1	25.9	123.55	57.25	6.21893	0.75	Normal	No Obesity_WC	Yes	494.196	395.839	93.8393	36.2321	130.071
184891753f4580e8fd34fda59a6d359d	8 -9 years old	1	Rural	Ethnic Group A	SES 2	25.9	129.5	59.8	5.28571	-0.23	Normal	No Obesity_WC	No	324.25	416.143	48.9821	5.875	54.8571
5a81175cd59154e47dacd4379f94e82e	8 -9 years old	2	Rural	Ethnic Group A	SES 2	25.95	128.15	59.75	6.47482	0.02	Normal	No Obesity_WC	No	589.071	384.982	36.2857	7.19643	43.4821
f543b5db2dc2eb10631e9b7fb7697d39	8 -9 years old	1	Rural	Ethnic Group A	SES 2	25.95	124.25	64.35	6.13823	0.59	Normal	No Obesity_WC	Yes	498.696	382.732	69.9821	28.2679	98.25
fc6d48bbc4764f838ddf34845a66970b	8 -9 years old	2	Rural	Ethnic Group A	SES 2	25.95	127	56.1	6.64586	0.15	Normal	No Obesity_WC	Yes	531.143	366.161	55.9821	27.5714	83.5536
9514b75ef3824d7f7ead42046f4a46ef	8 -9 years old	1	Rural	Ethnic Group B	SES 2	25.95	126.5	59.25	5.79765	0.29	Normal	No Obesity_WC	Yes	417.15	391.2	89.6	43.95	133.55
7ba744d09ece7aa9e048fc4d14815af6	8 -9 years old	2	Rural	Ethnic Group A	SES 1	25.95	125.35	58.75	6.89802	0.44	Normal	No Obesity_WC	No	458.625	259.725	19.125	9.275	28.4
cc032d44218a084b9601b683866845bf	8 -9 years old	2	Rural	Ethnic Group B	SES 2	26	126.7	55.45	6.72911	0.28	Normal	No Obesity_WC	No	628.5	343.571	31.875	9.16071	41.0357
29074736a36e04a71142d084e6561f21	8 -9 years old	1	Rural	Ethnic Group B	SES 3	26.05	128.05	55	5.60175	0.02	Normal	No Obesity_WC	Yes	547.042	392.917	58.0417	25.2083	83.25
8e491a0f5b10dc9943f8c7d0125c0d3d	8 -9 years old	2	Rural	Ethnic Group A	SES 2	26.1	130.5	58	6.20288	-0.22	Normal	No Obesity_WC	No	564.333	356.875	33.75	6.95833	40.7083
cc3b4502c21c63cea3f7104659f47ebc	8 -9 years old	1	Rural	Ethnic Group A	SES 3	26.1	127.75	58.4	5.69114	0.17	Normal	No Obesity_WC	Yes	516.143	379.393	65.7857	23.8929	89.6786
ec29926dfdc015368a2cf72655cc2659	8 -9 years old	1	Rural	Ethnic Group B	SES 2	26.15	124	58.5	6.2996	0.7	Normal	No Obesity_WC	No	603.167	195.354	39.4583	14.8125	54.2708
6533dc47b3bb0d4ead99dd4e0d8a018d	8 -9 years old	1	Rural	Ethnic Group B	SES 2	26.15	124	58	6.30447	0.74	Normal	No Obesity_WC	Yes	560.982	350.089	61.9107	12.8214	74.7321
05c2a10a2c3c11e3ca807672e395ac44	8 -9 years old	2	Rural	Ethnic Group A	SES 1	26.2	127.65	57	6.70955	0.19	Normal	No Obesity_WC	Yes	565.875	386.536	55.0893	14.2857	69.375
2c77a1a3f15f17c8d57cd21ac9667040	8 -9 years old	1	Rural	Ethnic Group A	SES 2	26.2	124.3	62.1	6.29062	0.72	Normal	No Obesity_WC	Yes	491.667	483.25	81.625	23.4583	105.083
381da973db019d72f3ef2f4d7698aa15	8 -9 years old	1	Rural	Ethnic Group A	SES 2	26.2	131	55.9	5.21628	-0.34	Normal	No Obesity_WC	Yes	240.917	396.292	114.667	48.625	163.292
2a50a0be24099c8c8af7ae152575f9bc	8 -9 years old	1	Rural	Ethnic Group A	SES 2	26.25	130.4	57.4	5.34687	-0.22	Normal	No Obesity_WC	Yes	310.208	426.333	70.5833	7.70833	78.2917
42a2b8cfed1ffcaa2ffa630d446e63d7	8 -9 years old	2	Rural	Ethnic Group A	SES 2	26.25	124.5	56.5	7.21218	0.64	Normal	No Obesity_WC	Yes	350.35	356.35	45.55	17.25	62.8
5d7bd92cd6801b66a411ef72fe2eaa44	8 -9 years old	2	Rural	Ethnic Group A	SES 2	26.3	124.1	59.15	7.2891	0.61	Normal	No Obesity_WC	No	570.5	268.792	31.7917	8.33333	40.125
23f3f41a6c7d627c797aa103d362f63c	8 -9 years old	1	Rural	Ethnic Group B	SES 2	26.3	117.1	51	7.37948	1.69	Overweihgt	No Obesity_WC	Yes	325.839	373.893	72.5357	11.9821	84.5179
4cdb6c332d3dbb716847ddee00994271	8 -9 years old	1	Rural	Ethnic Group A	SES 2	26.3	127	59	5.93271	0.36	Normal	No Obesity_WC	Yes	565.792	353.875	61.7083	23.5	85.2083
cc95395c3f933704bcc347a6f9f8246a	8 -9 years old	2	Rural	Ethnic Group A	SES 2	26.35	125.6	58.75	7.11027	0.48	Normal	No Obesity_WC	Yes	551	418.458	61.3333	18.0417	79.375
aa8efc35c8e8ab03e52e556daf682752	8 -9 years old	1	Rural	Ethnic Group A	SES 1	26.35	125.4	59.25	6.21466	0.62	Normal	No Obesity_WC	Yes	670.768	291	58.8393	18.7857	77.625
48e82a61adca1fc5b237e4b66eb5f6d3	8 -9 years old	2	Rural	Ethnic Group A	SES 3	26.35	122.5	58.75	7.56325	0.92	Normal	No Obesity_WC	No	581.643	345.286	42.4464	16.8393	59.2857
73afebc795625189ecf89982f0b551d9	8 -9 years old	2	Rural	Ethnic Group A	SES 2	26.35	127.4	53.25	6.84276	0.29	Normal	No Obesity_WC	No	607.583	392.167	39.5	10.4167	49.9167
5e1c1cbfea3bcc2948406755a896c775	8 -9 years old	2	Rural	Ethnic Group A	SES 2	26.4	124.9	61.75	7.24881	0.62	Normal	No Obesity_WC	Yes	351.054	406.625	89.1429	18.3571	107.5
fad38e25f1db377de62d673cabcbb884	8 -9 years old	1	Rural	Ethnic Group B	SES 2	26.4	128.9	55.15	5.6847	0.07	Normal	No Obesity_WC	Yes	483.446	422.036	67.8571	44.5179	112.375
fe62fd3edf7f06a401f47336b3ace770	8 -9 years old	2	Rural	Ethnic Group B	SES 2	26.4	130.15	56.25	6.44446	-0.07	Normal	No Obesity_WC	Yes	581.786	355.375	64.5714	25.2679	89.8393
850d5508b2f57c94b39268213f1fd8eb	8 -9 years old	2	Rural	Ethnic Group B	SES 2	26.4	123	57.9	7.52432	0.87	Normal	No Obesity_WC	Yes	591.2	344.55	52.45	17.2	69.65
717bd68ff6671422133a725998e562a4	8 -9 years old	2	Rural	Ethnic Group A	SES 2	26.4	120.05	59.65	7.93575	1.24	Overweihgt	No Obesity_WC	Yes	625.083	380.875	54.5	8.66667	63.1667
bb2e0768de7fe2fc145276979bb68549	8 -9 years old	2	Rural	Ethnic Group B	SES 2	26.45	126	58.1	7.11737	0.5	Normal	No Obesity_WC	No	465.208	358.042	41.6667	11.625	53.2917
8bd175f8c867aa79115575e0e457163d	8 -9 years old	1	Rural	Ethnic Group A	SES 1	26.45	126.9	57.75	6.0384	0.4	Normal	No Obesity_WC	Yes	626.75	311.357	50.8929	18.0714	68.9643
2dc69f2b5ea84cac960a7cfa9e35891f	8 -9 years old	1	Rural	Ethnic Group A	SES 2	26.45	127.1	61.75	5.99964	0.33	Normal	No Obesity_WC	Yes	425.643	447.5	85.4107	39.625	125.036
6c83ef42db7c1866e65e8820a79d5842	8 -9 years old	2	Rural	Ethnic Group A	SES 2	26.45	130.4	55.35	6.42559	-0.15	Normal	No Obesity_WC	Yes	607.554	314.625	48.3929	17.8571	66.25
a8772b18f8e4e51c87342fab8d1b68c4	8 -9 years old	2	Rural	Ethnic Group A	SES 1	26.5	127.15	58.25	6.97165	0.33	Normal	No Obesity_WC	Yes	379.5	473.854	87.2083	18.4792	105.688
f51a0ad85f5cfca18f8cc51e6a1620a2	8 -9 years old	2	Rural	Ethnic Group A	SES 1	26.55	125	61.1	7.32457	0.61	Normal	No Obesity_WC	Yes	311.292	329.167	79.5417	54.7917	134.333
4a31af5651a5369dd3188a1b70e7b972	8 -9 years old	2	Rural	Ethnic Group A	SES 2	26.6	127	55	7.05518	0.36	Normal	No Obesity_WC	No	395.589	393.214	45.0893	10.5	55.5893
1003b17e9d3f643ed5453c5151d2acba	8 -9 years old	2	Rural	Ethnic Group A	SES 2	26.6	125.45	58.25	7.29227	0.58	Normal	No Obesity_WC	No	613.875	268.5	41.875	15.5417	57.4167
914cf9c5eaac4442ffb360ee381e4d1b	8 -9 years old	2	Rural	Ethnic Group A	SES 1	26.6	125.05	56.75	7.34673	0.6	Normal	No Obesity_WC	No	551.75	409.875	37.5417	6.875	44.4167
a61e0982ba2aa4276d32a09c5121e72a	8 -9 years old	1	Rural	Ethnic Group A	SES 2	26.6	122.9	57.15	6.74109	1	Normal	No Obesity_WC	Yes	591.571	329.089	60.8036	25.8929	86.6964
e9c16f713b9598308da1599e0d0a1236	8 -9 years old	1	Rural	Ethnic Group A	SES 2	26.6	123	60.25	6.73146	1.01	Overweihgt	No Obesity_WC	No	709.042	346.083	21.7917	3.08333	24.875
51cd0e882128aab588a78c30bf781bf3	8 -9 years old	1	Rural	Ethnic Group A	SES 3	26.65	120.9	62.4	7.07538	1.33	Overweihgt	No Obesity_WC	Yes	418.958	470.958	90.6667	37.5	128.167
17021a3400ec5215309da7a7689ff88b	8 -9 years old	1	Rural	Ethnic Group B	SES 2	26.65	129	52.25	5.82261	0.17	Normal	No Obesity_WC	Yes	334.821	276.357	52.875	14.7679	67.6429
d6bfd195e1d9949f68bb6b4eec0935dd	8 -9 years old	2	Rural	Ethnic Group B	SES 2	26.65	130	57	6.62472	0.05	Normal	No Obesity_WC	Yes	504.179	440.446	72.5357	26.9464	99.4821
3b7152646f2ec7333899722a4bf7dc33	8 -9 years old	1	Rural	Ethnic Group A	SES 2	26.65	125	61	6.45943	0.75	Normal	No Obesity_WC	Yes	427.125	333.083	50.875	23	73.875
189efec15b849be2c6851ed3347d018a	8 -9 years old	1	Rural	Ethnic Group A	SES 2	26.7	128.9	61.55	5.8684	0.19	Normal	No Obesity_WC	No	499.071	354.679	38.2143	15.6071	53.8214
d4d8b52b8a3464380b8c9d92fcfc914c	8 -9 years old	2	Rural	Ethnic Group B	SES 2	26.7	130.05	56.1	6.64802	0.05	Normal	No Obesity_WC	Yes	303.65	386.9	65.05	22.15	87.2
5307ceb0d68e92d00b73981cf61aad73	8 -9 years old	2	Rural	Ethnic Group A	SES 1	26.7	130.75	59.75	6.53519	-0.03	Normal	No Obesity_WC	Yes	390.75	377.458	53.3333	20.6667	74
8a94aac6fb2b9dee0036087f99ec1c67	8 -9 years old	1	Rural	Ethnic Group A		26.75	120.4	61.1	7.20933	1.42	Overweihgt	No Obesity_WC	Yes	426.732	461.268	64.4464	18.3393	82.7857
cc2af63530e24f45cfa9b3af797f3517	8 -9 years old	1	Rural	Ethnic Group B	SES 3	26.75	127.1	58	6.19332	0.5	Normal	No Obesity_WC	No	616.179	342.875	46.4464	13.3929	59.8393
89c082acec16ad6e0808ccfca01e754d	8 -9 years old	2	Rural	Ethnic Group B	SES 2	26.75	124.1	58.4	7.59074	0.84	Normal	No Obesity_WC	No	419	353.571	42.4643	16.4643	58.9286
0a3a639912eacae521b3d2dc42cbcc2e	8 -9 years old	1	Rural	Ethnic Group A	SES 2	26.8	126.9	61.75	6.25653	0.57	Normal	No Obesity_WC	Yes	594.333	367.875	65.9583	40.625	106.583
660b6c099da601fe7901e26e37c4010c	8 -9 years old	1	Rural	Ethnic Group A	SES 2	26.8	129.4	57.65	5.84736	0.15	Normal	No Obesity_WC	Yes	400.854	346.312	62.4583	10.4583	72.9167
11c55f73616bfe64917329261981f42b	8 -9 years old	1	Rural	Ethnic Group A	SES 2	26.8	127.8	59	6.10425	0.36	Normal	No Obesity_WC	Yes	513.583	453.458	50.2083	15.5417	65.75
21ab0bfe53b2308565562c13aba18885	8 -9 years old	1	Rural	Ethnic Group B	SES 2	26.8	127.05	58.15	6.23241	0.53	Normal	No Obesity_WC	Yes	461.275	347.05	78.2	37.025	115.225
b1386a54ad6e9464d01141aaba889ace	8 -9 years old	1	Rural	Ethnic Group A	SES 1	26.85	127.25	54.5	6.23125	0.52	Normal	No Obesity_WC	Yes	301.125	359.083	85.9792	16.3958	102.375
e97bc8b923c97a4984974ae310973119	8 -9 years old	2	Rural	Ethnic Group A	SES 2	26.85	124.4	59.2	7.60886	0.79	Normal	No Obesity_WC	No	528.429	429.714	43.6071	6.78571	50.3929
ee29fe96e0d46756328f7a27b34e86dd	8 -9 years old	1	Rural	Ethnic Group B	SES 2	26.85	133	54.75	5.24882	-0.47	Normal	No Obesity_WC	Yes	504.583	347.5	46.2083	15.5417	61.75
eae50692ae05afc82cb892fc70fd149c	8 -9 years old	2	Rural	Ethnic Group B	SES 2	26.85	129.65	55.15	6.80532	0.14	Normal	No Obesity_WC	Yes	442.167	386.542	54.5	16.375	70.875
a9dccf598ec3ec37f1a69d207344806d	8 -9 years old	1	Rural	Ethnic Group A	SES 3	26.9	128.8	57	6.00536	0.26	Normal	No Obesity_WC	Yes	541.982	384.089	75.9107	43.3393	119.25
8f9248a4e33b50c137f287f932260930	8 -9 years old	2	Rural	Ethnic Group A	SES 2	26.9	129.05	62.25	6.93008	0.21	Normal	No Obesity_WC	No	450.925	286.425	37.15	10.85	48
d20ef9ba6352ae22ca62ba48be64f48b	8 -9 years old	1	Rural	Ethnic Group B	SES 2	26.95	128	56	6.16653	0.4	Normal	No Obesity_WC	Yes	521.071	356.464	84.0357	37.7857	121.821
702075cc91bddd8a693bef9a516eef4f	8 -9 years old	2	Rural	Ethnic Group A	SES 2	26.95	120.1	62.9	8.28818	1.36	Overweihgt	No Obesity_WC	No	492.196	292.804	33.0536	9.375	42.4286
9b957333bcc9c35e160913c37898ceb9	8 -9 years old	1	Rural	Ethnic Group B	SES 1	26.95	127.5	56.75	6.2522	0.51	Normal	No Obesity_WC	Yes	382.292	331.167	80.0417	46.9167	126.958
705fb37771ca086bf5f4469bdf090382	8 -9 years old	2	Rural	Ethnic Group B	SES 1	26.95	120.65	62.75	8.20973	1.26	Overweihgt	No Obesity_WC	Yes	555.854	330.75	51.9583	11.8542	63.8125
0d7ea096e8b9113f6fd2d671f2410ffb	8 -9 years old	2	Rural	Ethnic Group A	SES 3	26.95	119.9	60.75	8.31319	1.35	Overweihgt	No Obesity_WC	No	519.5	389.167	45.375	12.5417	57.9167
f952daa175caec5b2849f53d619da9e8	8 -9 years old	1	Rural	Ethnic Group B		26.95	135.1	56.6	4.93308	-0.77	Normal	No Obesity_WC	Yes	372.542	364.625	90.0833	65.7917	155.875
766badf6c47c8f6b5b13edd1cc4a99bc	8 -9 years old	2	Rural	Ethnic Group A	SES 1	26.95	131	58	6.65071	0	Normal	No Obesity_WC	No	510.55	284.9	28.1	10.1	38.2
579ef89c9c6aec7fbce10350e610cb53	8 -9 years old	1	Rural	Ethnic Group A	SES 2	27	129.65	57.5	5.92609	0.17	Normal	No Obesity_WC	Yes	529.964	320.054	61.7143	22.9821	84.6964
d3b25144e772544b4eddaaec639bb530	8 -9 years old	1	Rural	Ethnic Group A	SES 2	27	127.85	59.25	6.22591	0.47	Normal	No Obesity_WC	Yes	429.042	339.708	81.75	15.4583	97.2083
f07a50daf1713308226d5dd72d9fb6da	8 -9 years old	1	Rural	Ethnic Group B	SES 3	27	121.9	61.1	7.15227	1.32	Overweihgt	No Obesity_WC	Yes	279.1	319.85	68.15	31.45	99.6
6be7459b0131891bdd87644df4323a7f	8 -9 years old	2	Rural	Ethnic Group A	SES 3	27	124	59.75	7.75216	0.82	Normal	No Obesity_WC	No	488.107	277.536	29.4464	4.94643	34.3929
a73707106cf410afc3c4a45c21a63af1	8 -9 years old	2	Rural	Ethnic Group A	SES 3	27	127.8	58	7.18363	0.37	Normal	No Obesity_WC	Yes	407.75	410.7	58.1	35.25	93.35
1d2872f781a8345ae7539c75d303734e	8 -9 years old	1	Rural	Ethnic Group A	SES 1	27	125.5	62	6.60349	0.84	Normal	No Obesity_WC	Yes	355.1	325.4	52.95	18.6	71.55
ac9e63114a2e7d185c989ef71cc372b1	8 -9 years old	1	Rural	Ethnic Group A	SES 2	27.05	131.45	60.7	5.65171	-0.08	Normal	No Obesity_WC	Yes	451.708	317.667	62.2917	32.8333	95.125
5fabd6429f00fd9c55665a0a9d2ce027	8 -9 years old	1	Rural	Ethnic Group A	SES 2	27.05	125	62	6.70815	0.87	Normal	No Obesity_WC	Yes	573.607	383.625	74.9821	27.4286	102.411
611a615d60eb14636ea1b59511144dba	8 -9 years old	1	Rural	Ethnic Group A	SES 2	27.1	128.5	58	6.16816	0.34	Normal	No Obesity_WC	Yes	480.429	327.304	47.3393	14.3571	61.6964
fd7cd70aa5383bc20604b426ea1589d4	8 -9 years old	1	Rural	Ethnic Group A	SES 2	27.1	124.15	61.75	6.87666	1.06	Overweihgt	No Obesity_WC	Yes	492.042	449.833	83.7917	42.875	126.667
6b958490a7c9483c1b71967cd984a87a	8 -9 years old	2	Rural	Ethnic Group A	SES 1	27.1	125	56	7.67205	0.74	Normal	No Obesity_WC	Yes	456.018	422.714	89.625	30.75	120.375
6816325d4d4e3d58cf48d1df78142aa4	8 -9 years old	2	Rural	Ethnic Group B	SES 2	27.1	122.45	59.4	8.0566	1.14	Overweihgt	No Obesity_WC	Yes	446.542	456.625	75.8333	19.8333	95.6667
2664fd629ebf35ffcd1f61ebd45809bb	8 -9 years old	1	Rural	Ethnic Group A	SES 2	27.15	127.3	61	6.4094	0.61	Normal	No Obesity_WC	Yes	379.525	272.625	76.3	34.15	110.45
c602b6d5cb17a671497d56dd8c37e590	8 -9 years old	1	Rural	Ethnic Group A		27.15	124.45	62	6.86092	1.02	Overweihgt	No Obesity_WC	Yes	365.042	513.75	82.0417	9.45833	91.5
416dfe732c69ef1c908ab7b5d82ab0b6	8 -9 years old	1	Rural	Ethnic Group B	SES 1	27.2	127	60.4	6.48454	0.63	Normal	No Obesity_WC	Yes	563.208	348.542	62.9583	27.6667	90.625
1198331528cf731080c4008896b61cfa	8 -9 years old	1	Rural	Ethnic Group B		27.2	122	61.2	7.2524	1.3	Overweihgt	No Obesity_WC	Yes	647.214	320.571	64.6786	22.2143	86.8929
b127d1d8360622b44fcdea92ec53d780	8 -9 years old	1	Rural	Ethnic Group A	SES 2	27.2	129.4	62.75	6.07715	0.23	Normal	No Obesity_WC	Yes	453.333	373.667	49.1667	16.5	65.6667
ac32312bff958729f743408b4e6a7cce	8 -9 years old	2	Rural	Ethnic Group A	SES 2	27.2	125.3	61.1	7.70301	0.84	Normal	No Obesity_WC	Yes	355.375	338.625	46.5625	17.5625	64.125
9c24705ec547637a014e3da0e8140b82	8 -9 years old	2	Rural	Ethnic Group B	SES 2	27.25	126.8	56.75	7.50659	0.62	Normal	No Obesity_WC	Yes	506.929	370.875	58.25	26.7321	84.9821
6bf2570514a68593df77a97f535a8a75	8 -9 years old	2	Rural	Ethnic Group B	SES 1	27.35	124.5	58.25	7.91884	0.93	Normal	No Obesity_WC	Yes	369.429	491.696	72.375	12.25	84.625
a6c3a074f297e66b7ff88be6e88252f3	8 -9 years old	2	Rural	Ethnic Group B	SES 2	27.4	128.3	55	7.36993	0.49	Normal	No Obesity_WC	No	467.938	379.479	35.5208	7.14583	42.6667
0328a9125bd52a657708d84d6a7e8faa	8 -9 years old	2	Rural	Ethnic Group A	SES 2	27.4	134.1	56.25	6.41018	-0.29	Normal	No Obesity_WC	No	574.825	238.525	22.625	6.375	29
19faf58394c46e0ef6724cff7abd4d25	8 -9 years old	2	Rural	Ethnic Group A	SES 1	27.4	128.8	58.25	7.2879	0.4	Normal	No Obesity_WC	No	447.7	477.8	43.3	5.3	48.6
90b221ded2d984c93845c85530880609	8 -9 years old	2	Rural	Ethnic Group A	SES 2	27.4	126	57.1	7.71963	0.72	Normal	No Obesity_WC	Yes	355.396	353.25	59.2083	16.0625	75.2708
eacd6d9b9e06b131622dff964a3b6cad	8 -9 years old	1	Rural	Ethnic Group A		27.4	120.05	64.1	7.68291	1.72	Overweihgt	No Obesity_WC	Yes	503.804	386.339	81.1429	22.8571	104
b5178754cce7baf7eb6e7224a07e449a	8 -9 years old	1	Rural	Ethnic Group A		27.5	130	60.1	6.17367	0.29	Normal	No Obesity_WC	No	653.208	368.75	36.25	11.625	47.875
3132d5aa39107cc3375be98686e99ef5	8 -9 years old	1	Rural	Ethnic Group A		27.5	125.2	58.75	6.96581	1.04	Overweihgt	No Obesity_WC	Yes	355.167	352.167	68.2083	16.5833	84.7917
890e908c8fefd1ee82599742aa145de8	8 -9 years old	2	Rural	Ethnic Group B	SES 2	27.55	132	58.4	6.86329	0.06	Normal	No Obesity_WC	Yes	462.5	394.708	52	15.9583	67.9583
832eacd14bd419727c767b56a065e6a7	8 -9 years old	2	Rural	Ethnic Group A	SES 3	27.6	121.1	62.1	8.57367	1.37	Overweihgt	No Obesity_WC	Yes	520.464	389.071	51.5714	14.7857	66.3571
dddaf284f7072d997c6b4d4179df8b80	8 -9 years old	1	Rural	Ethnic Group B	SES 2	27.6	131.45	56.3	5.984	0.1	Normal	No Obesity_WC	No	660.417	270	41.75	15.2917	57.0417
fc13b3645a3aebb2042945c96bfcb2d1	8 -9 years old	1	Rural	Ethnic Group A	SES 2	27.6	120.75	58.65	7.70935	1.68	Overweihgt	No Obesity_WC	Yes	429.562	374.479	45.6667	15.5417	61.2083
2adbf7bad9252004eeb767fbd4081856	8 -9 years old	2	Rural	Ethnic Group A	SES 2	27.69	120.65	61	8.70035	1.47	Overweihgt	No Obesity_WC	Yes	477.786	405.821	54.0357	9.64286	63.6786
cda611a419983ba79638f34e8b5e2851	8 -9 years old	2	Rural	Ethnic Group A	SES 2	27.7	130.5	57.5	7.20414	0.27	Normal	No Obesity_WC	No	344.5	293.708	45.3333	12.2917	57.625
ba79e3a9e76e7af0b8c3d23934914d06	8 -9 years old	1	Rural	Ethnic Group A	SES 2	27.7	128.75	57	6.51075	0.56	Normal	No Obesity_WC	Yes	552.321	310.321	45.6964	16.3036	62
8949113f593c561731ca294ac17a0d78	8 -9 years old	1	Rural	Ethnic Group A	SES 3	27.7	127.05	59.25	6.79268	0.81	Normal	No Obesity_WC	Yes	573.25	381.958	64.875	35.0833	99.9583
a89d63e43b3719d259cdf63d9d9c0330	8 -9 years old	1	Rural	Ethnic Group A	SES 2	27.7	127.9	61.5	6.64724	0.65	Normal	No Obesity_WC	Yes	369.833	395.958	80	29.0833	109.083
0af47d23d9a6f95c70c4e30046055a96	8 -9 years old	2	Rural	Ethnic Group A	SES 3	27.75	124.4	58.15	8.19614	1.06	Overweihgt	No Obesity_WC	No	568.929	312.179	21.6429	5.35714	27
c504261a4c05c6f7c53eff2c0eea1b6b	8 -9 years old	1	Rural	Ethnic Group A	SES 2	27.8	126.45	61.25	6.95447	0.94	Normal	No Obesity_WC	Yes	372.725	390.2	65.125	21.5	86.625
4ff9f1541cc2d505576fe5d4c4e20d5a	8 -9 years old	2	Rural	Ethnic Group B		27.8	128.45	64.1	7.58935	0.5	Normal	No Obesity_WC	Yes	406.35	272.575	50.775	25.45	76.225
291d22e3aa12f501073b44b1575718dc	8 -9 years old	2	Rural	Ethnic Group B	SES 2	27.8	133.25	57.15	6.79803	-0.1	Normal	No Obesity_WC	No	527.083	259.562	24	5.85417	29.8542
e51f06834d9e0693cc9633aec44db464	8 -9 years old	2	Rural	Ethnic Group A	SES 1	27.8	123.8	61.15	8.31896	1.17	Overweihgt	No Obesity_WC	Yes	369.667	415.208	86.125	33.4167	119.542
e0a12f8b20bfe517f966b4286968ef6e	8 -9 years old	2	Rural	Ethnic Group A	SES 2	27.85	128.4	60.15	7.64407	0.61	Normal	No Obesity_WC	No	448.167	382.333	33.625	11.0833	44.7083
00a2a4629fd07b78b9e4e7729de38b8e	8 -9 years old	2	Rural	Ethnic Group B	SES 2	27.85	135	56.6	6.53545	-0.24	Normal	No Obesity_WC	No	393.393	273.482	38.6964	15.7143	54.4107
c882e39717abdd0b2795ead9a16cbc99	8 -9 years old	2	Rural	Ethnic Group A	SES 3	27.85	130.65	62	7.27737	0.31	Normal	No Obesity_WC	Yes	435.964	533.5	59.6786	4.10714	63.7857
98723d3ca8b5e603ffedcf60ee8c27ce	8 -9 years old	2	Rural	Ethnic Group A	SES 1	27.85	127.35	60.1	7.80741	0.71	Normal	No Obesity_WC	Yes	508.571	405.554	49.7321	14.3929	64.125
bd17d1a78f433ef9572d368a274c9a41	8 -9 years old	2	Rural	Ethnic Group B	SES 2	27.9	139	56.4	5.82414	-0.86	Normal	No Obesity_WC	Yes	447.219	401.062	83.0312	30.8125	113.844
c387c585893f136d660a41c5a8c55907	8 -9 years old	2	Rural	Ethnic Group A	SES 2	27.95	129.5	59.5	7.53169	0.51	Normal	No Obesity_WC	Yes	477.792	368.958	62.7917	22.9167	85.7083
2a053e21907475e3c234406a1f3aeb19	8 -9 years old	2	Rural	Ethnic Group B	SES 2	27.95	135.3	56	6.54044	-0.29	Normal	No Obesity_WC	No	531.583	403.208	40.7917	15.5417	56.3333
514dd67f2ded5cb0f061240970be92f6	8 -9 years old	1	Rural	Ethnic Group A	SES 1	27.95	129.1	58.25	6.60594	0.57	Normal	No Obesity_WC	Yes	512.5	410.893	68.7143	33	101.714
208a30f4656124e3a0ce8ea24f21deaa	8 -9 years old	1	Rural	Ethnic Group B	SES 3	28.05	125.1	59	7.32193	1.15	Overweihgt	No Obesity_WC	Yes	348.143	419.268	60.5179	22.9286	83.4464
5782cd99067a0157c1dc0e5ade33b49a	8 -9 years old	1	Rural	Ethnic Group A		28.1	124.55	59.4	7.44693	1.27	Overweihgt	No Obesity_WC	Yes	506.292	409.812	65.3958	13.5833	78.9792
5a44770151441412a3db6e52c2e1eb52	8 -9 years old	1	Rural	Ethnic Group A	SES 2	28.1	130.25	58.15	6.49862	0.44	Normal	No Obesity_WC	Yes	558.542	432.083	57.1667	18.3333	75.5
8210ca66763a9db18df733e36e58645b	8 -9 years old	2	Rural	Ethnic Group B	SES 2	28.1	122.65	61.1	8.68657	1.39	Overweihgt	No Obesity_WC	Yes	483.542	374.771	55.8125	18.25	74.0625
ef54482d6c8d2773954cbef40d4e4b0b	8 -9 years old	2	Rural	Ethnic Group B	SES 2	28.15	128	59.25	7.89022	0.66	Normal	No Obesity_WC	No	413.268	353.286	39.9821	10.6429	50.625
2afc42b660e033e3e083dbf3fb181bdb	8 -9 years old	1	Rural	Ethnic Group B	SES 2	28.15	128.4	61	6.84719	0.73	Normal	No Obesity_WC	Yes	626.542	253.375	44.6458	24.0625	68.7083
4a3f696c6550645b0ef5e6414130058f	8 -9 years old	1	Rural	Ethnic Group A	SES 1	28.15	126.9	58.9	7.10076	0.96	Normal	No Obesity_WC	Yes	185.562	418.875	67	10.625	77.625
a9aa042c73d56ee1d65999d16dec662a	8 -9 years old	2	Rural	Ethnic Group A	SES 2	28.15	127	60.15	8.06069	0.87	Normal	No Obesity_WC	Yes	500.125	401.333	65.7917	30.875	96.6667
ca5c03a220abb33c3d6a97fc8c49450c	8 -9 years old	1	Rural	Ethnic Group B	SES 2	28.2	131	54.5	6.43666	0.38	Normal	No Obesity_WC	Yes	492.021	412.458	59.7917	16.5208	76.3125
4505ac995a2c2c755a5e2111138023d5	8 -9 years old	1	Rural	Ethnic Group A	SES 2	28.2	125.9	63.35	7.30053	1.18	Overweihgt	No Obesity_WC	No	647.958	376.917	42.25	9.20833	51.4583
9ed178cf7da3dec1e210e47197a3704f	8 -9 years old	2	Rural	Ethnic Group A	SES 1	28.2	125.5	60.6	8.32606	1.08	Overweihgt	No Obesity_WC	Yes	349.65	384.7	44.15	18.45	62.6
18b1df270c61b5694e18404462c52bdf	8 -9 years old	2	Rural	Ethnic Group A		28.25	121.35	64.1	8.97492	1.53	Overweihgt	No Obesity_WC	No	580.958	412.333	46.875	8.66667	55.5417
17eda34fbaca34f8895745fbc0cad94a	8 -9 years old	1	Rural	Ethnic Group B	SES 2	28.35	135.1	57.9	5.79203	-0.15	Normal	No Obesity_WC	Yes	461.458	321.458	87.875	55.3333	143.208
0bfa3ad2713bca74d9b1caa5cd8e2026	8 -9 years old	1	Rural	Ethnic Group B	SES 3	28.35	134.2	58.65	5.95746	-0.03	Normal	No Obesity_WC	Yes	568.911	354.268	45.5	19.1071	64.6071
c47c098d13c1b6f950e34089d09356d3	8 -9 years old	1	Rural	Ethnic Group A	SES 2	28.35	130.35	57.25	6.63354	0.49	Normal	No Obesity_WC	Yes	355.792	371.792	74.0417	18.5417	92.5833
dd50e4dd137ac6a783d52d8e337a7aa9	8 -9 years old	2	Rural	Ethnic Group B		28.35	130.25	56.65	7.66694	0.52	Normal	No Obesity_WC	Yes	344.688	293.854	45.1875	19.5833	64.7708
e91b1f841a626d3f3dd17fd63e4e571a	8 -9 years old	1	Rural	Ethnic Group A	SES 2	28.4	132.9	57.9	6.21707	0.14	Normal	No Obesity_WC	Yes	481.946	363.893	71.8929	39.2321	111.125
35862ba8303ce63f6097ed70f8fc19d8	8 -9 years old	1	Rural	Ethnic Group B	SES 2	28.4	127.1	65.15	7.23017	1.03	Overweihgt	No Obesity_WC	Yes	531.089	313.964	84.7143	34.5536	119.268
f7f572acc02a21921e77490063ed09e7	8 -9 years old	2	Rural	Ethnic Group B	SES 1	28.4	134.35	58.9	6.98991	-0.04	Normal	No Obesity_WC	Yes	507.208	398.771	56.4167	17.2708	73.6875
3cba02d18d6203871ac7e2c69bdc3f7e	8 -9 years old	1	Rural	Ethnic Group A	SES 2	28.4	132.25	59.25	6.33053	0.23	Normal	No Obesity_WC	Yes	363.333	427.333	49.8333	19.1667	69
8ac37b4ff5c3a1600f359c0e756bb14b	8 -9 years old	1	Rural	Ethnic Group A	SES 2	28.4	129.2	58	6.8779	0.74	Normal	No Obesity_WC	Yes	413.1	388.5	59.35	19.45	78.8
7d6c51a8640a00bcf108afe5558e7dca	8 -9 years old	1	Rural	Ethnic Group B	SES 2	28.4	128.9	58.65	6.93057	0.81	Normal	No Obesity_WC	Yes	409.3	389.3	89.05	56.8	145.85
8d22941a6044487d8fb853b8534cf679	8 -9 years old	2	Rural	Ethnic Group B	SES 2	28.45	130.65	55	7.6652	0.5	Normal	No Obesity_WC	No	560.911	301.518	33.375	8.26786	41.6429
ef4af849f8de88d8d83115892f2f74fd	8 -9 years old	1	Rural	Ethnic Group A	SES 2	28.45	127.8	60.25	7.13188	0.88	Normal	No Obesity_WC	Yes	366.1	317.825	60.325	26.95	87.275
b12d217356b329f730608b11c90abcba	8 -9 years old	2	Rural	Ethnic Group A	SES 1	28.5	127.9	63.75	8.14746	0.86	Normal	No Obesity_WC	No	607.708	367.583	42.875	4.5	47.375
d03d51531d6af97cd87d2eddd1450b3c	8 -9 years old	1	Rural	Ethnic Group B	SES 2	28.55	129.8	60.5	6.86826	0.69	Normal	No Obesity_WC	Yes	395.25	408.375	85.85	17.875	103.725
bcee8bd3984d0b300da6c2bccea9a192	8 -9 years old	1	Rural	Ethnic Group B	SES 2	28.6	130.4	60.25	6.79454	0.61	Normal	No Obesity_WC	Yes	488.214	363.911	53.5357	14.0536	67.5893
b3c48f6ab582f4d61bb7426b132f768c	8 -9 years old	2	Rural	Ethnic Group A	SES 1	28.6	132.9	60	7.37958	0.27	Normal	No Obesity_WC	Yes	573.464	380.446	49.75	14.375	64.125
ab73a870096bbf0764c87bc5f127223a	8 -9 years old	1	Rural	Ethnic Group A	SES 2	28.6	137	59	5.58357	-0.34	Normal	No Obesity_WC	Yes	602.982	381.893	56.0357	13.9821	70.0179
cfa83ffdffd828334f7c1513dbfd1435	8 -9 years old	1	Rural	Ethnic Group B	SES 2	28.65	131	57.75	6.70718	0.49	Normal	No Obesity_WC	Yes	566.625	373.333	58.9167	11.5833	70.5
249c499f71f20936e970b3fd6b616324	8 -9 years old	2	Rural	Ethnic Group A	SES 2	28.65	132	56.65	7.56383	0.36	Normal	No Obesity_WC	Yes	184.075	416.75	77.3	10.875	88.175
dc08cbd437ab89fae21f6261042cda7e	8 -9 years old	2	Rural	Ethnic Group A	SES 2	28.7	130.25	64.5	7.89066	0.58	Normal	No Obesity_WC	No	550	427.089	23.9107	5.78571	29.6964
0a347c7346975c5dd6e0c7f72aa8062c	8 -9 years old	1	Rural	Ethnic Group A	SES 1	28.7	126.9	59.5	7.45823	1.18	Overweihgt	No Obesity_WC	Yes	558.286	321.125	47.2143	16.5536	63.7679
4829799c1de8dc931a887ff4d67c99d2	8 -9 years old	1	Rural	Ethnic Group A		28.75	130.3	59.75	6.89983	0.64	Normal	No Obesity_WC	Yes	433.083	356.792	41.7083	28.2917	70
4801edf801edec48a7f23f20d42222ae	8 -9 years old	1	Rural	Ethnic Group A	SES 2	28.8	132.55	59	6.53803	0.37	Normal	No Obesity_WC	Yes	584.768	357.661	54.8214	25.0714	79.8929
6e46a774084ed2ccf9d0650b55866f41	8 -9 years old	2	Rural	Ethnic Group A		28.85	127.9	60.1	8.37778	0.95	Normal	No Obesity_WC	No	602.643	363.268	32.25	8.19643	40.4464
1f9353256b66076c8c4cb8afb5b9effa	8 -9 years old	1	Rural	Ethnic Group A	SES 2	28.9	126.9	63	7.587	1.23	Overweihgt	No Obesity_WC	Yes	324.583	391.958	73.5833	21.0417	94.625
d32cc7f6a5e330968e3be48962965d56	8 -9 years old	2	Rural	Ethnic Group B	SES 2	28.95	133.15	56.25	7.56042	0.32	Normal	No Obesity_WC	No	517.146	333.542	33.7917	7.22917	41.0208
721327b9a4837c383762448e528ea122	8 -9 years old	1	Rural	Ethnic Group A	SES 1	29	132	62.25	6.76819	0.56	Normal	No Obesity_WC	Yes	474.833	436.75	84.75	23.6667	108.417
9839cb67f1ccc9c87d5a50b059b9df8f	8 -9 years old	1	Rural	Ethnic Group B	SES 2	29.05	142.7	55.4	4.69101	-1.15	Normal	No Obesity_WC	Yes	576.214	401.214	67.0714	31.2143	98.2857
33ad375d675115317699200b848db019	8 -9 years old	2	Rural	Ethnic Group B	SES 2	29.2	130.75	61.9	8.13778	0.71	Normal	No Obesity_WC	Yes	387.8	358.7	49.6	16.15	65.75
311267d168629a8febb903fb537a0165	8 -9 years old	1	Rural	Ethnic Group A	SES 2	29.25	132.5	57.35	6.836	0.57	Normal	No Obesity_WC	Yes	435.542	280.708	55.5417	23.375	78.9167
173a0c3a799fec804025070059263d9c	8 -9 years old	2	Rural	Ethnic Group B	SES 1	29.3	133.5	57.1	7.72005	0.34	Normal	No Obesity_WC	Yes	362.625	339.917	55.875	19.3333	75.2083
c8a530db1555458253b88304b089f416	8 -9 years old	1	Rural	Ethnic Group B	SES 2	29.3	128.25	61.15	7.61889	1.18	Overweihgt	No Obesity_WC	Yes	432.393	424.643	122.25	45.4286	167.679
4fd77997e4391327b026d2deae600bea	8 -9 years old	2	Rural	Ethnic Group B	SES 1	29.35	126	59.9	9.00615	1.23	Overweihgt	No Obesity_WC	Yes	476.696	486.161	69.4286	24.9286	94.3571
df5bd046e05aa641717b31afa2e563f9	8 -9 years old	1	Rural	Ethnic Group B	SES 2	29.4	131.25	56.25	7.15529	0.76	Normal	No Obesity_WC	Yes	275.167	368.375	71.4583	10.4583	81.9167
0300f755d8642e74ad10263610ac2a96	8 -9 years old	2	Rural	Ethnic Group B		29.4	137	58.4	7.14464	-0.09	Normal	No Obesity_WC	No	514.089	389.768	45.2143	8.17857	53.3929
d6e5a0ce7953fd39ceefa66ffbd4c1b3	8 -9 years old	1	Rural	Ethnic Group A	SES 2	29.45	125	63.9	8.2583	1.64	Overweihgt	No Obesity_WC	Yes	360.304	459.518	102.179	19.6786	121.857
ca5654e9ddad76039914c308640aea69	8 -9 years old	2	Rural	Ethnic Group A	SES 2	29.5	127.4	63.05	8.89013	1.17	Overweihgt	No Obesity_WC	Yes	380.5	281.458	48.2917	17.0417	65.3333
7eaea15367aabc03460b467d493a81f4	8 -9 years old	2	Rural	Ethnic Group B	SES 2	29.6	130.15	60.25	8.4984	0.83	Normal	No Obesity_WC	Yes	416.875	344.333	57.5833	17.3333	74.9167
4edd85d5b0f10fbae80009a7537c5522	8 -9 years old	1	Rural	Ethnic Group B	SES 2	29.6	136.65	58.1	6.27173	0.06	Normal	No Obesity_WC	No	588.292	424.333	47.25	10.375	57.625
c2d8419e8c72d4078c3b78e47929e00a	8 -9 years old	1	Rural	Ethnic Group A		29.65	129.65	62.75	7.59184	1.01	Overweihgt	No Obesity_WC	Yes	556.125	412.714	53.4464	16.1071	69.5536
940f32bd586eebbeded8693caff40390	8 -9 years old	2	Rural	Ethnic Group B	SES 2	29.65	121.9	63.15	9.83739	1.74	Overweihgt	No Obesity_WC	No	600.35	324.45	37.4	11.65	49.05
312d8f24c81d717b81f6b89cfb5a4d08	8 -9 years old	1	Rural	Ethnic Group B	SES 2	29.8	126.2	61.5	8.28409	1.52	Overweihgt	No Obesity_WC	Yes	402.854	372.292	91.1042	33	124.104
df9a31c586ed9db5a5aee343030993a4	8 -9 years old	1	Rural	Ethnic Group B	SES 3	29.8	129.25	65.35	7.7707	1.2	Overweihgt	No Obesity_WC	Yes	530.958	342.083	101.833	38.7083	140.542
ab60135fbb4189456a9b10d3d4211e8e	8 -9 years old	1	Rural	Ethnic Group B	SES 3	29.9	129	64.4	7.87936	1.25	Overweihgt	No Obesity_WC	No	452.6	271.95	37.15	17.9	55.05
6b0a8eff2b3c5ccc4de827c241244a6a	8 -9 years old	2	Rural	Ethnic Group A	SES 3	29.9	135.2	62.5	7.81082	0.35	Normal	No Obesity_WC	Yes	429.95	328.45	38.05	34.7	72.75
a2a8984f976e2599148b1a2326f3e931	8 -9 years old	2	Rural	Ethnic Group B	SES 1	29.95	130	61	8.74941	0.9	Normal	No Obesity_WC	Yes	570.75	385.5	56.125	16.1667	72.2917
5e499aea6721348a6574116889d8797c	8 -9 years old	2	Rural	Ethnic Group A	SES 2	30.1	130	62.15	8.84491	0.92	Normal	No Obesity_WC	Yes	309.792	379.25	59.1667	18.75	77.9167
98e2fd7f5b37654a6e549e1ddcab910d	8 -9 years old	1	Rural	Ethnic Group A	SES 2	30.1	128.1	64.1	8.16684	1.44	Overweihgt	No Obesity_WC	Yes	212.167	358.167	112.667	49.7917	162.458
6cb8c69b676a89ebacbd5ea304ef3a30	8 -9 years old	1	Rural	Ethnic Group A	SES 2	30.15	140.4	63.9	5.84396	-0.37	Normal	No Obesity_WC	Yes	345.375	416.667	64.9167	29.375	94.2917
6c25e15d625f6c37b7195bf5ecd69bc4	8 -9 years old	1	Rural	Ethnic Group B	SES 2	30.2	134.3	60.4	7.09462	0.54	Normal	No Obesity_WC	Yes	570.018	347.429	73.8929	46.2321	120.125
9360fa2b977548bd7a18ef482149408d	8 -9 years old	2	Rural	Ethnic Group A	SES 2	30.2	124	65.9	9.90025	1.68	Overweihgt	No Obesity_WC	Yes	460.696	377.161	53.5357	32.5	86.0357
70d2d98775c23f9d900ed12cf33d51a6	8 -9 years old	2	Rural	Ethnic Group A	SES 1	30.4	128.15	62.25	9.37184	1.28	Overweihgt	No Obesity_WC	Yes	508.821	427.571	59.4643	15.7143	75.1786
007c137ef0152abaa424ed7a1cc05c51	8 -9 years old	1	Rural	Ethnic Group A	SES 2	30.4	142	59.25	5.65827	-0.53	Normal	No Obesity_WC	Yes	597.536	371.143	57.7857	29.0714	86.8571
f682f9b4db36791b36019340271b3d05	8 -9 years old	1	Rural	Ethnic Group A	SES 2	30.5	133.5	64.4	7.45087	0.81	Normal	No Obesity_WC	No	721.083	296.667	39.125	11.4167	50.5417
d765b0125f492e42997a219223415e86	8 -9 years old	1	Rural	Ethnic Group A	SES 2	30.5	130.05	62.35	8.08653	1.29	Overweihgt	No Obesity_WC	Yes	397.179	380.196	86.625	27.7857	114.411
1a2638f73001afdbaf75302680237377	8 -9 years old	2	Rural	Ethnic Group A	SES 2	30.6	128.1	64.9	9.51648	1.36	Overweihgt	No Obesity_WC	No	595.5	389.375	41.2083	8.125	49.3333
a761ab9915e9e5660855284a53d5ea70	8 -9 years old	1	Rural	Ethnic Group A	SES 2	30.7	134	60.15	7.48576	0.82	Normal	No Obesity_WC	Yes	531.661	413.607	66	36.7321	102.732
8aa573d24615723f26e6a9b236e6a2d6	8 -9 years old	2	Rural	Ethnic Group A	SES 2	30.75	130.8	62.9	9.15802	1.07	Overweihgt	No Obesity_WC	No	399.375	559.125	38.2917	3.75	42.0417
36d1fc7bdb97cabaa8715860217580a8	8 -9 years old	1	Rural	Ethnic Group B	SES 2	30.75	127.1	65	8.76619	1.69	Overweihgt	No Obesity_WC	No	611.589	379.393	44.5179	12.5	57.0179
014e9d9a76c18dbbb578381bb6beb6c0	8 -9 years old	2	Rural	Ethnic Group A	SES 3	30.8	127.55	61.05	9.73948	1.41	Overweihgt	No Obesity_WC	No	439.35	386.2	46.6	10.9	57.5
0babf64783733eddb35d52254d6bd8db	8 -9 years old	1	Rural	Ethnic Group B	SES 1	30.8	132.05	61.25	7.90731	1.03	Overweihgt	No Obesity_WC	Yes	470.911	398.286	72.3393	23.4286	95.7679
3ba5d237b2f01912f60518825a997018	8 -9 years old	2	Rural	Ethnic Group A	SES 3	30.95	123.1	60.75	10.5557	1.92	Overweihgt	No Obesity_WC	Yes	554.167	436.167	71	17.0833	88.0833
a11a24f71c6d03e3923812e415cb5607	8 -9 years old	2	Rural	Ethnic Group A	SES 2	31	129.2	64.4	9.59934	1.28	Overweihgt	No Obesity_WC	Yes	424.375	415.714	56.875	16.0714	72.9464
ac6f86a561fbebbe435b756a230c7406	8 -9 years old	2	Rural	Ethnic Group A	SES 2	31	129	66.1	9.63709	1.35	Overweihgt	No Obesity_WC	Yes	604.661	365.536	52.7679	20.6071	73.375
a62a2ab773d0ee220aa2295bfb092fb0	8 -9 years old	2	Rural	Ethnic Group A	SES 2	31.15	127.3	61.25	10.024	1.57	Overweihgt	No Obesity_WC	No	558.018	383.696	25.4821	4.875	30.3571
b9e751d391881a78cc688b963296ba67	8 -9 years old	2	Rural	Ethnic Group A	SES 3	31.15	127.5	61.95	9.98796	1.5	Overweihgt	No Obesity_WC	Yes	447.518	425.125	54.125	15.6607	69.7857
af49cf47a8146d92509903dff5ebd9ad	8 -9 years old	1	Rural	Ethnic Group A	SES 2	31.15	133.15	65.1	7.93988	1.05	Overweihgt	No Obesity_WC	Yes	630.875	344.196	57.1964	25.4821	82.6786
1d61ba56da478dd7d8d648d65d185bc8	8 -9 years old	2	Rural	Ethnic Group B	SES 2	31.25	130	62.4	9.63422	1.27	Overweihgt	No Obesity_WC	Yes	550.375	373.292	48.1667	17.7917	65.9583
efd359f408fdde3d6ef6a86abbbeb7e6	8 -9 years old	2	Rural	Ethnic Group A	SES 2	31.4	129.6	64.75	9.80696	1.37	Overweihgt	No Obesity_WC	No	482.268	413.357	43.5357	12.9821	56.5179
5bf4eea7f0f3af6a883170bacada9282	8 -9 years old	2	Rural	Ethnic Group A	SES 2	31.45	136.9	66.25	8.50729	0.53	Normal	No Obesity_WC	Yes	618.321	364.946	54.8036	16.5714	71.375
d1b5827a0975d8c0b85f78457b48b250	8 -9 years old	1	Rural	Ethnic Group B	SES 3	31.5	137.2	61	7.37172	0.61	Normal	No Obesity_WC	No	596.357	340.357	37.1429	13.1429	50.2857
ab33fd7552e63039a11466f027d195c4	8 -9 years old	1	Rural	Ethnic Group A	SES 2	31.5	133.05	64.15	8.18929	1.17	Overweihgt	No Obesity_WC	Yes	622.911	301.875	52.0893	26.0179	78.1071
61de33da57f46a85201cf1c1a05fdd40	8 -9 years old	1	Rural	Ethnic Group B	SES 2	31.7	135.05	61.9	7.93016	0.93	Normal	No Obesity_WC	Yes	502.232	420.304	105.661	30.375	136.036
5214efcaff8bab06e28118ac68784ac2	8 -9 years old	1	Rural	Ethnic Group A	SES 2	31.7	131.4	62.1	8.63186	1.42	Overweihgt	No Obesity_WC	Yes	631.661	367.286	57.0179	19.75	76.7679
bbaee1ccf947f12edca465ab1717870a	8 -9 years old	1	Rural	Ethnic Group A	SES 2	31.8	132.4	56	8.50607	1.29	Overweihgt	No Obesity_WC	Yes	280.15	371.8	96.75	32.25	129
b345b94e859379fc760ea7f11518cb08	8 -9 years old	2	Rural	Ethnic Group A	SES 2	31.8	127.1	64.25	10.4933	1.63	Overweihgt	No Obesity_WC	No	431	373.167	32.7917	7.91667	40.7083
2fd32dee67981a82d30d23e83d33ccf5	8 -9 years old	2	Rural	Ethnic Group A	SES 2	31.85	127.15	66.25	10.53	1.7	Overweihgt	No Obesity_WC	Yes	456.562	392.292	69.1667	22.8542	92.0208
1f6b6752c2ffa71e3ef8b68f9edbef43	8 -9 years old	1	Rural	Ethnic Group A	SES 2	31.85	132.35	62.75	8.54479	1.28	Overweihgt	No Obesity_WC	Yes	564.946	383.357	76.875	34.1786	111.054
187d6c227c8dc388955b5617cb71a9c8	8 -9 years old	1	Rural	Ethnic Group A	SES 2	31.9	128.9	63.75	9.21888	1.74	Overweihgt	No Obesity_WC	Yes	395.625	265.125	58.75	21.8125	80.5625
0d01208ee9db15badcbb43bcadd339a7	8 -9 years old	1	Rural	Ethnic Group A	SES 2	31.9	127	61.9	9.55997	2.03	Obesity	No Obesity_WC	Yes	352.083	315.771	60.125	25.9375	86.0625
62e0a73a85ee5ac5c8e5cf5a6f9104c9	8 -9 years old	2	Rural	Ethnic Group A	SES 2	31.95	131.5	64	9.83888	1.21	Overweihgt	No Obesity_WC	Yes	497.232	329.768	62.8214	22.4643	85.2857
45345c355f3288192ed520afb4f6cb6e	8 -9 years old	2	Rural	Ethnic Group B	SES 3	32	128	65.75	10.4919	1.67	Overweihgt	No Obesity_WC	Yes	334.938	343.25	63.75	20.875	84.625
ac6537735505eaf2b2e973b6bc76b85e	8 -9 years old	1	Rural	Ethnic Group B	SES 2	32.05	132.15	64	8.72329	1.41	Overweihgt	No Obesity_WC	No	412.375	319.75	40.375	11.4375	51.8125
b4d632da5f25bf9319ab4a7885429743	8 -9 years old	2	Rural	Ethnic Group A	SES 3	32.2	130.5	63.75	10.1936	1.4	Overweihgt	No Obesity_WC	No	478.625	398.083	43.0833	9.33333	52.4167
cda31eb9e23951d1a8ba0991e0727b63	8 -9 years old	1	Rural	Ethnic Group A	SES 2	32.2	134.4	64.75	8.38969	1.19	Overweihgt	No Obesity_WC	Yes	435.625	407.292	53.3333	26	79.3333
a7d2b6ce2c90995b6f109a0e65a171e4	8 -9 years old	2	Rural	Ethnic Group B	SES 1	32.2	123.1	66	11.4308	2.2	Obesity	No Obesity_WC	Yes	461.667	383.208	62.9167	27.5	90.4167
1f25b6131a03216b9dabfe473a9a965e	8 -9 years old	2	Rural	Ethnic Group B	SES 2	32.35	135.5	58	9.38064	0.93	Normal	No Obesity_WC	No	700.917	240.542	18.9375	4.60417	23.5417
49f77afe669adde4e774cc73b357e284	8 -9 years old	1	Rural	Ethnic Group A	SES 3	32.4	142.6	60.75	6.79438	0.1	Normal	No Obesity_WC	No	441	341.45	38.5	9.95	48.45
c6efe75d0216078029f357709da1ebee	8 -9 years old	2	Rural	Ethnic Group A	SES 2	32.65	142.4	59.25	8.18395	0.22	Normal	No Obesity_WC	Yes	582.208	393.333	49.7917	13.125	62.9167
20eac662752cff65f15acc605d1e8ec0	8 -9 years old	1	Rural	Ethnic Group A	SES 2	32.7	126.4	66.35	10.2104	2.27	Obesity	No Obesity_WC	Yes	393.833	361.792	55.125	13.875	69
ecf920fd82e0786371dfb3dae544c47c	8 -9 years old	2	Rural	Ethnic Group B	SES 2	33.15	127.15	61.9	11.4375	1.97	Overweihgt	No Obesity_WC	Yes	351.25	335.917	72.3542	26.5208	98.875
b06a859ee899ab1a2c83c9e8bec746fc	8 -9 years old	2	Rural	Ethnic Group B	SES 2	33.4	128.45	66.1	11.3897	1.88	Overweihgt	No Obesity_WC	Yes	394.417	388.458	51.0417	16.5	67.5417
466a042f654e4c0c51d01cbfecf8b73b	8 -9 years old	2	Rural	Ethnic Group A		33.5	136.9	63	9.86914	0.95	Normal	No Obesity_WC	Yes	449.562	393.958	62	24.4792	86.4792
107e7274b11e42e86d71b4d09e1cb9e5	8 -9 years old	1	Rural	Ethnic Group A	SES 2	33.8	133.05	63.4	9.71604	1.67	Overweihgt	No Obesity_WC	Yes	463.786	421.304	84.5179	46.9643	131.482
170b2f61cfedc82633b64234f57f6af5	8 -9 years old	2	Rural	Ethnic Group A	SES 2	33.8	130	65.25	11.3974	1.82	Overweihgt	No Obesity_WC	No	516.3	358.7	39.7	8.4	48.1
9c2bd23a0928b7befc163b2535e880bd	8 -9 years old	1	Rural	Ethnic Group B	SES 3	33.9	143.1	59	7.6282	0.41	Normal	No Obesity_WC	Yes	562.25	414.833	70.125	32.7917	102.917
a2554025a5daa5a6fd02ab7dd0661e06	8 -9 years old	1	Rural	Ethnic Group A	SES 2	34.2	136.2	64.65	9.35588	1.42	Overweihgt	No Obesity_WC	Yes	589	339.042	51.125	13.5833	64.7083
c97fa75cac6976514ca7d053349819fe	8 -9 years old	1	Rural	Ethnic Group B	SES 1	34.6	130.25	65.75	10.8154	2.21	Obesity	No Obesity_WC	Yes	315.146	343.208	63.0208	16.6667	79.6875
91101af21da9d4bf3e8cea4cdae2f1c7	8 -9 years old	2	Rural	Ethnic Group A	SES 1	34.75	140	62.25	10.1037	0.97	Normal	No Obesity_WC	Yes	445.438	378.521	58.2083	15.1667	73.375
df040aca217e103aad56157d5cbc086e	8 -9 years old	2	Rural	Ethnic Group A	SES 2	35.25	134.4	65	11.5861	1.61	Overweihgt	No Obesity_WC	Yes	463.393	455.107	75.1786	24.8929	100.071
4ad4dbb8c15041700e2cdf6899ce7e98	8 -9 years old	1	Rural	Ethnic Group A	SES 2	35.3	131.3	64.75	11.0919	2.19	Obesity	No Obesity_WC	Yes	332.625	356.875	66.7143	21.1786	87.8929
2a05ab7aa97a153079e9ecb737b1a92e	8 -9 years old	2	Rural	Ethnic Group A	SES 2	35.5	137	64.25	11.2459	1.44	Overweihgt	No Obesity_WC	Yes	652.25	291.333	48.5	18.7917	67.2917
f7d9ad515f8069458ad6109c85766425	8 -9 years old	1	Rural	Ethnic Group B	SES 2	35.7	136.15	66.35	10.3907	1.82	Overweihgt	No Obesity_WC	Yes	248	357.45	68.6	24.1	92.7
8db7dc790e10d1d122160b3f55025c9e	8 -9 years old	2	Rural	Ethnic Group B	SES 2	36.1	130.75	66.25	12.8831	2.08	Obesity	No Obesity_WC	No	480.571	261.929	35.5714	8.75	44.3214
9706744459795d6d0cdfb0210a70e58b	8 -9 years old	2	Rural	Ethnic Group A	SES 1	37.7	133.1	66.1	13.5688	2.07	Obesity	No Obesity_WC	No	436.75	330.812	33.3125	6.625	39.9375
132e320d6a45e5c57501f52a44488ac7	8 -9 years old	1	Rural	Ethnic Group A	SES 2	27.6	117.9	66.9	8.12124	2.07	Obesity	Obesity_WC	Yes	420.839	473.089	94.3214	24.8929	119.214
debbc8b650017ee40d1e86de62895ff6	8 -9 years old	2	Rural	Ethnic Group A	SES 2	28.7	127.35	67.9	8.36668	0.97	Normal	Obesity_WC	Yes	409.25	429.542	83.1667	33.125	116.292
607acabc1bdcc698ce8d708e4aeca7e5	8 -9 years old	1	Rural	Ethnic Group A	SES 2	28.75	125.4	66.65	7.73514	1.38	Overweihgt	Obesity_WC	Yes	500.562	382.062	71.3542	32.6458	104
1e1cb6a97e358a9b1509ffdcc295b69f	8 -9 years old	2	Rural	Ethnic Group A	SES 2	29.2	127	67.9	8.754	1.14	Overweihgt	Obesity_WC	No	450.125	370.304	21.8214	5	26.8214
7d42f937756b52b3ca6a36b6f0d4fbf8	8 -9 years old	2	Rural	Ethnic Group A	SES 2	29.25	119.9	69.5	9.85839	1.89	Overweihgt	Obesity_WC	No	395.25	340.55	43.6	12.9	56.5
6824c2f0954df004f1c1341d963dfbf4	8 -9 years old	2	Rural	Ethnic Group B	SES 1	29.5	124.15	70.15	9.40134	1.53	Overweihgt	Obesity_WC	No	539.286	351.054	36.125	9.53571	45.6607
32a915ef9e6b5c8d64fc0db08970530a	8 -9 years old	2	Rural	Ethnic Group A	SES 2	29.8	120.8	71.75	10.1037	1.89	Overweihgt	Obesity_WC	No	384.083	361.292	49.3125	9.64583	58.9583
a3af108e30615c0000e404d9e9fa7931	8 -9 years old	1	Rural	Ethnic Group A	SES 2	31.5	128.25	67.25	9.06653	1.73	Overweihgt	Obesity_WC	Yes	424.792	514.458	95.25	15.5	110.75
18396963dcac4b7df76958084b5bfffe	8 -9 years old	1	Rural	Ethnic Group A	SES 2	31.75	128.15	67.25	9.2544	1.82	Overweihgt	Obesity_WC	Yes	605.542	335.292	70.4583	23.8333	94.2917
44e9ba7c6bfa063797ca60d5775ddcda	8 -9 years old	2	Rural	Ethnic Group A	SES 2	31.85	128.5	71.2	10.3033	1.61	Overweihgt	Obesity_WC	No	524.458	393.417	43	12	55
8471226ade50a7ccea6b7043df043f74	8 -9 years old	1	Rural	Ethnic Group B	SES 2	32.1	123.5	68	10.2913	2.48	Obesity	Obesity_WC	Yes	545.208	467.167	56.1667	11.4583	67.625
8601238d87b229244f59c848bbfaf480	8 -9 years old	1	Rural	Ethnic Group A	SES 3	32.25	129.5	69.5	9.33227	1.69	Overweihgt	Obesity_WC	Yes	489.875	504.464	59.25	22.125	81.375
4eb117f853aa9881907199fe67a61e4f	8 -9 years old	2	Rural	Ethnic Group A		32.5	124.9	70.5	11.3378	1.95	Overweihgt	Obesity_WC	No	565.518	454.75	31.9107	4.25	36.1607
95f7d4f15dcfc5ff90d88210f888fb06	8 -9 years old	2	Rural	Ethnic Group A	SES 2	32.75	132	67.1	10.3053	1.38	Overweihgt	Obesity_WC	No	396.417	343.833	30.3333	5.83333	36.1667
585f49baacbbf29f96d0ae4577798e94	8 -9 years old	1	Rural	Ethnic Group A	SES 3	32.85	124.2	73.2	10.6784	2.43	Obesity	Obesity_WC	Yes	432.208	426.25	70.25	37.4583	107.708
bd7c459c1f95721be81c52c13236a31f	8 -9 years old	1	Rural	Ethnic Group B	SES 2	32.9	130	71.25	9.69894	1.9	Overweihgt	Obesity_WC	Yes	608.812	321.146	54.3333	32.9583	87.2917
69d11075300ffe167c110688639b6719	8 -9 years old	1	Rural	Ethnic Group A	SES 2	32.95	124.4	75.75	10.7267	2.53	Obesity	Obesity_WC	Yes	451.5	373.667	55.2917	24.375	79.6667
0a4653a3d3c0dddd2e0b6dd42d90c08a	8 -9 years old	2	Rural	Ethnic Group A	SES 2	33.05	126	71.9	11.5606	2.08	Obesity	Obesity_WC	Yes	491.482	454.268	51.8036	9.08929	60.8929
d45d8af48ae8d87824c75719127af762	8 -9 years old	1	Rural	Ethnic Group A	SES 2	33.2	128.65	71.25	10.1483	2.08	Obesity	Obesity_WC	Yes	444.5	296.7	52.7	22.9	75.6
a6f021edbf8fb3e3b8db3571c319b9a7	8 -9 years old	1	Rural	Ethnic Group A	SES 2	33.35	127.25	69.75	10.5023	2.25	Obesity	Obesity_WC	Yes	246.95	389.65	58	11.3	69.3
e9dacb63ac89fb7231dca4a3272fe86b	8 -9 years old	2	Rural	Ethnic Group A		33.5	125.5	71.75	11.9614	2.18	Obesity	Obesity_WC	Yes	320.25	387.917	50.5	12.7917	63.2917
d5105fc0f794a47d2057eea364091f55	8 -9 years old	2	Rural	Ethnic Group A	SES 1	33.5	122.1	69.75	12.5116	2.49	Obesity	Obesity_WC	Yes	518	388.292	73.7083	13.5	87.2083
d650e7b5c7e1f2b3e9d5184473b12c1f	8 -9 years old	1	Rural	Ethnic Group A	SES 2	33.5	127.65	70.9	10.5365	2.26	Obesity	Obesity_WC	Yes	356.458	364.75	70.4167	8.875	79.2917
58aefba9dc5ca788a741ac73b9ffa4aa	8 -9 years old	2	Rural	Ethnic Group B	SES 1	33.6	128.55	68.9	11.5088	1.87	Overweihgt	Obesity_WC	Yes	217.214	472.268	98.7321	8.03571	106.768
5ff361bccf0c62c82fb4ebc753d816f5	8 -9 years old	2	Rural	Ethnic Group A	SES 2	33.7	128.9	70.5	11.5172	1.85	Overweihgt	Obesity_WC	Yes	521.018	387.964	78.625	25.75	104.375
9b0f4b79b9dd9b57947928b6bda18583	8 -9 years old	1	Rural	Ethnic Group A	SES 2	34.15	123.3	77.4	11.7413	2.77	Obesity	Obesity_WC	Yes	395.696	390.304	75.1429	15.1429	90.2857
7da890ae29463cdc0161de7ad6742c6f	8 -9 years old	1	Rural	Ethnic Group B	SES 1	34.15	128	74.1	10.926	2.41	Obesity	Obesity_WC	Yes	350.175	421	114.4	22.125	136.525
878186c89e6b529bbfc001fda6b531b4	8 -9 years old	1	Rural	Ethnic Group A	SES 2	34.4	131	68.1	10.5289	2.05	Obesity	Obesity_WC	Yes	533.286	364.232	60.5	21.4821	81.9821
58ca31e69955d210871e26abef705e70	8 -9 years old	2	Rural	Ethnic Group A	SES 1	34.45	133.15	66.65	11.2718	1.64	Overweihgt	Obesity_WC	Yes	296.25	415.6	59.6	14.6	74.2
8da75c40034c2d362495d8c846d4a250	8 -9 years old	2	Rural	Ethnic Group A	SES 2	34.6	121	74.15	13.4691	2.66	Obesity	Obesity_WC	No	660.518	354.25	13.5357	1.94643	15.4821
51789e2d9fe08dd0bd99be7570b933e3	8 -9 years old	1	Rural	Ethnic Group A	SES 2	34.75	130.5	67.25	10.8578	2.13	Obesity	Obesity_WC	Yes	472.125	360.125	85.25	20.8333	106.083
5c8521bf8a1d48fe0099a3511fbe0008	8 -9 years old	2	Rural	Ethnic Group A	SES 2	34.95	135.3	67.9	11.2039	1.5	Overweihgt	Obesity_WC	Yes	534	302.583	48.4167	16.1667	64.5833
c30e20fad0e512c2c904e98ab21f78bc	8 -9 years old	2	Rural	Ethnic Group B		34.95	125.7	70.6	12.9533	2.32	Obesity	Obesity_WC	Yes	462.25	346.625	77.5833	15.5	93.0833
7baf60586902b36ce4860733513f14ef	8 -9 years old	1	Rural	Ethnic Group A	SES 3	35	132.4	69.75	10.6759	2.07	Obesity	Obesity_WC	No	662.536	343.661	23.8214	4.23214	28.0536
383251e029c976ba69b1ca9abecd8af5	8 -9 years old	2	Rural	Ethnic Group A	SES 2	35	121.9	73.9	13.6272	2.76	Obesity	Obesity_WC	No	487.75	350.833	32.6667	7.125	39.7917
f7060233c27f425b156183eeb6b4ab2f	8 -9 years old	1	Rural	Ethnic Group A	SES 1	35.1	130.75	70.75	11.0653	2.25	Obesity	Obesity_WC	Yes	487.3	364.4	62.75	28.8	91.55
bb3360255094bacc84418efcf1ba030d	8 -9 years old	2	Rural	Ethnic Group A	SES 1	35.3	130.9	70.65	12.2857	1.94	Overweihgt	Obesity_WC	No	523.875	359.975	42.325	8.875	51.2
500e6a3af739eb3c8dbbceb8bea6b97d	8 -9 years old	2	Rural	Ethnic Group A	SES 2	35.35	128.75	67.25	12.7165	2.17	Obesity	Obesity_WC	No	434	334.708	26.4583	6.16667	32.625
eaba3f89c59a127d88910fa6aeed5fae	8 -9 years old	1	Rural	Ethnic Group A	SES 3	35.5	126.05	74	12.2226	2.79	Obesity	Obesity_WC	Yes	247.958	406.292	66.6667	9.79167	76.4583
5c81976ec065a1330b715bde7ec570bf	8 -9 years old	1	Rural	Ethnic Group B	SES 2	35.6	132	71.9	11.1714	2.25	Obesity	Obesity_WC	Yes	483.679	433.518	78.4107	18.8929	97.3036
62fecf84a8a80bf285a355af192efa05	8 -9 years old	2	Rural	Ethnic Group A	SES 2	35.8	126.9	73.9	13.3695	2.43	Obesity	Obesity_WC	No	598.089	365.821	35.2143	7.125	42.3393
28b7704b78094634c638aaab0a8cc301	8 -9 years old	2	Rural	Ethnic Group B	SES 2	36.25	123	78.75	14.3604	2.81	Obesity	Obesity_WC	No	546.429	351.893	31.6429	7.71429	39.3571
eb99583e62ecf841afdd25bf3638c4f6	8 -9 years old	1	Rural	Ethnic Group A	SES 3	36.55	132.25	74.35	11.7849	2.41	Obesity	Obesity_WC	Yes	580.333	273.708	73.5417	54.625	128.167
92c53264aec709a5e908e9fde5fbe9e1	8 -9 years old	2	Rural	Ethnic Group A	SES 3	36.8	134.8	69.75	12.6015	1.85	Overweihgt	Obesity_WC	Yes	622.083	358.75	74.3333	14.8333	89.1667
8ec4e0c8587fe2fe025d869b44af56be	8 -9 years old	1	Rural	Ethnic Group A	SES 2	37.3	132.25	77.8	12.3125	2.54	Obesity	Obesity_WC	No	595.679	379.357	32.1071	6.35714	38.4643
327079ac892caa7d9f4cdc89084dbf1a	8 -9 years old	2	Rural	Ethnic Group A	SES 2	37.35	128.75	71.25	14.1622	2.52	Obesity	Obesity_WC	Yes	373.542	411.25	63.7917	14.6667	78.4583
925e4fabc00b427ebf83007c1a1b1ba4	8 -9 years old	1	Rural	Ethnic Group A	SES 2	37.45	130.85	67.9	12.6887	2.61	Obesity	Obesity_WC	Yes	349.9	384.15	59.15	17.7	76.85
643df673ebfe8dbae0ed1a2d99bedf46	8 -9 years old	2	Rural	Ethnic Group A	SES 1	37.5	132.1	75.25	13.639	2.25	Obesity	Obesity_WC	Yes	405	347.125	58.7917	18.375	77.1667
35fe1244852a30e2f22586817597960c	8 -9 years old	1	Rural	Ethnic Group A	SES 2	37.55	129	75.55	13.1353	2.92	Obesity	Obesity_WC	No	554.125	191.062	34.875	13.1875	48.0625
3021b79e7d2d7d167db4771d60847695	8 -9 years old	1	Rural	Ethnic Group B		37.55	135.5	70.4	11.8063	2.22	Obesity	Obesity_WC	No	454.062	382.042	21.3958	2.58333	23.9792
a5544b327dbd8513da213b6ea4f4c9c2	8 -9 years old	1	Rural	Ethnic Group A	SES 2	37.75	129	72.25	13.2712	2.87	Obesity	Obesity_WC	Yes	405.036	399.161	62.5179	23.0357	85.5536
43dcc2f9b83befde025a684aa79e429f	8 -9 years old	1	Rural	Ethnic Group B	SES 2	37.9	131.15	73.4	12.9602	2.75	Obesity	Obesity_WC	Yes	339.542	390.708	83.4583	16.0417	99.5
f893efb371ba37cbf1e85f5bbd9b098c	8 -9 years old	2	Rural	Ethnic Group B	SES 1	38.1	134.4	71.1	13.605	2.06	Obesity	Obesity_WC	No	442.271	275.938	44.625	8.91667	53.5417
7e503f39f9a554ebdbceec7552e362ec	8 -9 years old	2	Rural	Ethnic Group A	SES 3	38.15	129.7	75	14.5592	2.46	Obesity	Obesity_WC	No	766.583	217.875	17.625	4.375	22
f89d36e11003d3110de5375ecb92379f	8 -9 years old	1	Rural	Ethnic Group A	SES 2	38.2	134	70.15	12.5861	2.53	Obesity	Obesity_WC	Yes	403.5	346.4	68.5	18.3	86.8
7071a5d3f805d1168cbac1de3f530f2f	8 -9 years old	1	Rural	Ethnic Group A	SES 2	38.25	128.4	75.1	13.7538	3.12	Obesity	Obesity_WC	Yes	573.792	329.417	68.9167	15.7917	84.7083
5c8d539b5348a86d28e6a0e1c1f7ae87	8 -9 years old	2	Rural	Ethnic Group A	SES 2	38.75	130.55	77.5	14.8453	2.55	Obesity	Obesity_WC	No	521.964	433.929	41.2857	15.0714	56.3571
262f3e5215e5cec1b511477a0dafd491	8 -9 years old	1	Rural	Ethnic Group A	SES 2	39.25	133.75	75.15	13.3735	2.64	Obesity	Obesity_WC	Yes	425.75	343.938	46.8125	19.0625	65.875
1b5d0a66113fbb30da03e9990580839e	8 -9 years old	1	Rural	Ethnic Group A	SES 2	39.8	136	74.75	13.2854	2.57	Obesity	Obesity_WC	Yes	335.625	351.571	65.25	16.8036	82.0536
55353dc40c2e2411eadeaf8f5b0aec94	8 -9 years old	2	Rural	Ethnic Group B	SES 2	39.9	141.5	68.5	13.35	1.69	Overweihgt	Obesity_WC	No	431	333.833	36.9583	9.54167	46.5
7e4a45e0e51b79bd596be69969cee9d2	8 -9 years old	2	Rural	Ethnic Group B		40.5	130.65	69	16.1022	2.68	Obesity	Obesity_WC	No	591.583	390.833	28.6667	6.25	34.9167
7fe64902605abae53b7daa0374239db3	8 -9 years old	2	Rural	Ethnic Group B	SES 3	40.8	135.1	71.75	15.411	2.35	Obesity	Obesity_WC	No	568.696	261.196	27.6964	15.1964	42.8929
b18d5561608c60b32ce084f00864f0ca	8 -9 years old	1	Rural	Ethnic Group A	SES 2	40.8	127.15	77.15	15.8476	3.63	Obesity	Obesity_WC	No	489.85	291.15	36.05	10.75	46.8
3c13a265d56d7aaec5a7169f2f6e699b	8 -9 years old	2	Rural	Ethnic Group A	SES 2	41.05	133.05	76.55	16.0329	2.59	Obesity	Obesity_WC	Yes	507.875	363.018	54.3929	19.8929	74.2857
a011ceae7c9d42d81cee9f56d7df2a6a	8 -9 years old	1	Rural	Ethnic Group A	SES 2	41.4	131.5	76.75	15.4047	3.22	Obesity	Obesity_WC	Yes	475.339	418.036	73.4643	13.875	87.3393
e8a447dd4cfee193c2309c5c0688f657	8 -9 years old	2	Rural	Ethnic Group A	SES 2	41.5	138.85	72.9	15.1234	2.26	Obesity	Obesity_WC	Yes	550.857	250.857	48.6786	27.6786	76.3571
4cf4a73bec80ba1e327a928d74f50a0e	8 -9 years old	2	Rural	Ethnic Group A	SES 3	42.2	131.05	79.5	17.2838	2.84	Obesity	Obesity_WC	No	678.917	334.417	51.2917	8.66667	59.9583
1edb38fef3aa4edbd846a71a8552b7cf	8 -9 years old	2	Rural	Ethnic Group B	SES 2	43.1	139.85	74.75	16.06	2.38	Obesity	Obesity_WC	No	537.55	316.65	25.7	7.25	32.95
3185ec1702d8ce044d99b9985f16b600	8 -9 years old	2	Rural	Ethnic Group B	SES 2	43.6	134.9	70.75	17.5384	2.83	Obesity	Obesity_WC	No	545.25	380.732	45.6071	10.625	56.2321
703f94f145c7ad3d3ee8f8328e79d25e	8 -9 years old	2	Rural	Ethnic Group A	SES 2	45.7	135.35	79.6	19.0078	3.01	Obesity	Obesity_WC	Yes	408.208	368.708	73.6667	14	87.6667
9b6fd602c7965ef5c97cd81f5d51324d	8 -9 years old	2	Rural	Ethnic Group B	SES 2	46.05	133.15	79.75	19.7526	3.27	Obesity	Obesity_WC	Yes	454.946	475.696	81.9286	23.3929	105.321
06a4bd4371b5669abe5bf27f82909bcb	8 -9 years old	1	Rural	Ethnic Group A	SES 2	47.7	135.45	82.15	19.1744	3.95	Obesity	Obesity_WC	Yes	575.964	395.107	66.7143	15.1429	81.8571
80f1a0cfc9162b0d4520afb3997ac765	8 -9 years old	1	Rural	Ethnic Group A	SES 2	48.5	134	91.4	20.1148	4.39	Obesity	Obesity_WC	No	369.375	388.125	39.3333	7.70833	47.0417
41d92773764213cd6ba23fe0e0e07790	8 -9 years old	1	Rural	Ethnic Group B		55.1	151.4	85.25	20.1427	3.17	Obesity	Obesity_WC	Yes	427.25	426.188	70.5625	24.9375	95.5
314d2d110b69e86b2caee2662531cf6b	8 -9 years old	2	Rural	Ethnic Group A	SES 2	16.6	117.4	47	2.71342	-3.05	Underweight	No Obesity_WC	No	621.161	300.143	46.2143	11.4821	57.6964
366dc209325752a2a4974038f1c57cda	8 -9 years old	1	Rural	Ethnic Group A	SES 2	18.35	116.65	50.1	2.91643	-1.94	Normal	No Obesity_WC	Yes	498.25	360.333	59.25	36.875	96.125
9ad922c0b5c92aac7fa00879897e6430	8 -9 years old	1	Rural	Ethnic Group A	SES 2	18.4	117	50.15	2.82274	-2.15	Underweight	No Obesity_WC	No	437.3	315.4	10.9	1.5	12.4
820e94dba83a1ecb346c9cd0e2efcb4f	8 -9 years old	1	Rural	Ethnic Group B	SES 2	18.95	115.3	50.9	3.36206	-1.22	Normal	No Obesity_WC	Yes	459.464	449.589	95.1071	29.6607	124.768
5fb74050d9a80fd64d4455853f4a1d30	8 -9 years old	2	Rural	Ethnic Group A	SES 2	19.15	124.95	49.65	3.0307	-2.86	Underweight	No Obesity_WC	Yes	331.125	362.542	48.7083	15.9167	64.625
fca668f1b5266fecaa7052610a3d02a7	8 -9 years old	2	Rural	Ethnic Group A	SES 2	19.2	113.9	50.65	4.34253	-0.71	Normal	No Obesity_WC	No	391	356.35	36	19.65	55.65
99b446d1561f3e8f09602db1e6e4be30	8 -9 years old	1	Rural	Ethnic Group A	SES 2	19.3	118.1	54.35	3.20626	-1.61	Normal	No Obesity_WC	Yes	546.196	383.679	89.1786	42.375	131.554
639956a5d97ba60d7389598dcac04224	8 -9 years old	1	Rural	Ethnic Group A	SES 2	19.55	118.15	54.1	3.27328	-1.57	Normal	No Obesity_WC	Yes	634.583	302.417	62.375	39.1667	101.542
1229daff07976f75cf37b69ab3126643	8 -9 years old	2	Rural	Ethnic Group A	SES 2	19.6	113.9	54.5	4.51387	-0.62	Normal	No Obesity_WC	No	582.667	313.083	29.8333	9.54167	39.375
80e37327d8a93a03a06a94e70265dfc6	8 -9 years old	1	Rural	Ethnic Group A	SES 2	19.7	117	53	3.52911	-1.15	Normal	No Obesity_WC	Yes	536.8	329.85	59.45	30.9	90.35
ce99320e252b89c920cef1b93301b0d9	8 -9 years old	2	Urban	Ethnic Group A	SES 3	20.15	120.8	48.65	4.06021	-1.45	Normal	No Obesity_WC	Yes	390.286	401.107	55.6429	16.9643	72.6071
e115cdf9619c0fe2c879501fa1e90d05	8 -9 years old	1	Rural	Ethnic Group A	SES 2	20.25	119.25	52.1	3.55696	-1.24	Normal	No Obesity_WC	Yes	333.979	379.062	50.8125	18.1875	69
877befbb8b6f9743bc431b402a943d74	8 -9 years old	2	Rural	Ethnic Group A	SES 2	20.4	120.8	53.45	4.22662	-1.22	Normal	No Obesity_WC	Yes	320.75	402.3	63.9	21.6	85.5
a5292cfec2e8e1ae3c3b5ecf798bfd1f	8 -9 years old	1	Rural	Ethnic Group B	SES 2	20.55	120	53	3.60236	-1.25	Normal	No Obesity_WC	Yes	571.5	389.667	58.375	18.5417	76.9167
5b7f9f9aa005047ec0babe736e7af94d	8 -9 years old	1	Rural	Ethnic Group A	SES 1	20.55	118.15	54	3.85177	-0.83	Normal	No Obesity_WC	Yes	391.625	320.375	58.2917	19.125	77.4167
f957a4a7176ce73d668da2e7c4357f94	8 -9 years old	1	Rural	Ethnic Group A	SES 2	20.65	115.4	54.25	4.22008	-0.29	Normal	No Obesity_WC	Yes	521.375	458.661	54.2857	14.8214	69.1071
612968895b6cda76a8765409ac7abca0	8 -9 years old	1	Rural	Ethnic Group A		20.8	115.55	53.5	4.28503	-0.24	Normal	No Obesity_WC	Yes	508.25	332.2	70.8	17.95	88.75
83be55c5991c93c4a0ffafc0c4d3a590	8 -9 years old	2	Rural	Ethnic Group B	SES 2	21	122.9	50.9	4.25217	-1.39	Normal	No Obesity_WC	Yes	575.083	379.667	56.0833	14.0417	70.125
bc6e43dcecdaf18621d769342195d789	8 -9 years old	1	Rural	Ethnic Group A	SES 3	21.2	117.25	49	4.28779	-0.38	Normal	No Obesity_WC	Yes	519.071	417.179	57.1071	12.3929	69.5
23313c2a5f13abf4a251372fd0b5266c	8 -9 years old	1	Rural	Ethnic Group A		21.35	118.5	55.25	4.22835	-0.5	Normal	No Obesity_WC	Yes	572.607	345.25	60.9821	26.9821	87.9643
25dd9950ee3352e088e14fb08baa04ea	8 -9 years old	1	Rural	Ethnic Group A		21.35	118	55.75	4.29393	-0.4	Normal	No Obesity_WC	Yes	520.893	400.607	48.1607	20.875	69.0357
ce6cefd286916375078a355adc982248	8 -9 years old	2	Rural	Ethnic Group B	SES 1	21.35	118.5	51.25	5.01086	-0.45	Normal	No Obesity_WC	No	543.25	379.167	36.9583	5.33333	42.2917
d589f148cfa4ffcb471b2cd60294ef17	8 -9 years old	2	Rural	Ethnic Group A	SES 1	21.4	118	52.9	5.09919	-0.35	Normal	No Obesity_WC	Yes	368.75	367.792	52.375	19.2083	71.5833
e74fd0894d35a42c18eefb9dcef7e831	8 -9 years old	1	Rural	Ethnic Group A	SES 1	21.65	127.25	50.6	3.22031	-2.04	Underweight	No Obesity_WC	Yes	360.75	371.667	76	22.3333	98.3333
422a62c7ba3786bfbb0fda2f055bdddb	8 -9 years old	1	Rural	Ethnic Group A	SES 2	21.7	127.6	60.1	3.19422	-2.08	Underweight	No Obesity_WC	Yes	542.75	407.958	75.2083	42	117.208
d979f93e979842930bbdff73528a4316	8 -9 years old	2	Rural	Ethnic Group A	SES 1	21.75	123.25	51.4	4.65297	-1	Normal	No Obesity_WC	No	597.042	369.458	37.2917	16.5833	53.875
de934ccf6b9f5988d4ad7188feb5d3e5	8 -9 years old	2	Rural	Ethnic Group A		21.8	121.25	63	4.94745	-0.62	Normal	No Obesity_WC	Yes	444.125	320.812	51.3542	14.0417	65.3958
80f331a2f6d7d7984e85351aa377850e	8 -9 years old	1	Rural	Ethnic Group A		21.8	121.95	55.4	4.03793	-0.88	Normal	No Obesity_WC	Yes	512.667	354.958	42.5	25.0417	67.5417
c6b1847fa30bd92ff87464e39859e7c0	8 -9 years old	1	Urban	Ethnic Group B	SES 2	21.85	122.2	53.6	3.93787	-1.08	Normal	No Obesity_WC	Yes	357.071	402.536	112.089	23.3036	135.393
f04cfc45067019de7fbdfd50169df0cb	8 -9 years old	1	Rural	Ethnic Group A		22.1	121.25	55.25	4.22303	-0.74	Normal	No Obesity_WC	No	572.196	335.982	37.6071	11	48.6071
bbc51dd8a7840b24242866d437a31ebe	8 -9 years old	2	Rural	Ethnic Group A	SES 2	22.1	123	51.9	4.89328	-0.77	Normal	No Obesity_WC	Yes	571.071	413.839	57.5536	21.5357	79.0893
0b7bcb6e2e0fbeb1720497820d561836	8 -9 years old	2	Urban	Ethnic Group A	SES 3	22.15	125.8	52.9667	4.4763	-1.38	Normal	No Obesity_WC	No	493.75	285.667	23.5833	7.66667	31.25
35c76f0a554e7e59f343c80f4b5d8e02	8 -9 years old	1	Rural	Ethnic Group A	SES 2	22.15	127.65	52	3.42773	-1.81	Normal	No Obesity_WC	Yes	469.357	292.036	63.3214	41.1786	104.5
ef4f0a7bc71457a72ce7022ecccbf907	8 -9 years old	2	Urban	Ethnic Group B	SES 1	22.2	117.35	58.5	5.62773	0.04	Normal	No Obesity_WC	Yes	340.167	314.625	71.1667	32.125	103.292
306502090b8b6812b83838bed00a927d	8 -9 years old	1	Rural	Ethnic Group A		22.2	125.3	52.25	3.78969	-1.33	Normal	No Obesity_WC	Yes	410.25	297.625	52.1458	29.4792	81.625
ce2ccf389e8a6da04d5be8ed3f2a3085	8 -9 years old	2	Rural	Ethnic Group A		22.2	125.35	51	4.63674	-1.11	Normal	No Obesity_WC	Yes	324.875	280.906	45.6562	20.4375	66.0938
fbc6af3c5fa0accdc9e78346c06c8d77	8 -9 years old	2	Rural	Ethnic Group B	SES 2	22.25	120.75	55.45	5.25209	-0.41	Normal	No Obesity_WC	Yes	555.25	342.85	51.55	16.8	68.35
b9cc1cc624120d9c6b9781aa740fd247	8 -9 years old	2	Rural	Ethnic Group A	SES 3	22.3	120.25	53.25	5.35397	-0.28	Normal	No Obesity_WC	No	637.083	369.75	33.125	9.16667	42.2917
b384276a042ff05e5d05775b99d99311	8 -9 years old	1	Urban	Ethnic Group B	SES 1	22.45	119.75	56.55	4.65821	-0.23	Normal	No Obesity_WC	Yes	484.292	319.625	48.2083	11.7917	60
7243463a4aa4be77b9c52edb9d19a19e	8 -9 years old	1	Rural	Ethnic Group A		22.45	120.1	56.25	4.63245	-0.25	Normal	No Obesity_WC	Yes	463.2	311.55	50.1	14.6	64.7
ed2296cca7aee34ecdd0612a6b0c9906	8 -9 years old	1	Rural	Ethnic Group A	SES 2	22.55	119.55	54.75	4.77042	-0.08	Normal	No Obesity_WC	Yes	444.521	405.979	65.9583	23	88.9583
5f01f68238c99c59591434eda0a7ee48	8 -9 years old	1	Rural	Ethnic Group A	SES 1	22.55	119.85	52.25	4.69002	-0.23	Normal	No Obesity_WC	No	569.375	407.911	47.0357	9.82143	56.8571
f4633ea07b5db0d81c3df836de194c05	8 -9 years old	2	Rural	Ethnic Group B	SES 2	22.6	109	51.75	6.81169	1.29	Overweihgt	No Obesity_WC	Yes	456.65	372.1	52.75	19.65	72.4
3e746ec6edac89195d36cfe5de7296f0	8 -9 years old	2	Urban	Ethnic Group B	SES 3	22.7	121.3	55.45	5.37818	-0.46	Normal	No Obesity_WC	Yes	506.804	342.982	62.9464	15.0893	78.0357
bf31867751fe5954392944342d1e7249	8 -9 years old	2	Rural	Ethnic Group A	SES 2	22.7	127.25	51.75	4.65196	-1.2	Normal	No Obesity_WC	No	381.025	351.075	42.7	9.45	52.15
1cd2328572ad6e04ace8738cd03bc726	8 -9 years old	2	Rural	Ethnic Group A	SES 2	22.9	123.1	57	5.33117	-0.48	Normal	No Obesity_WC	No	568.857	386.107	34.7857	6.25	41.0357
6868bde1fbac4c10425afa061b36a204	8 -9 years old	1	Rural	Ethnic Group B	SES 3	23.15	125.1	57	4.33901	-0.8	Normal	No Obesity_WC	Yes	494.75	349.25	46.45	15.85	62.3
f8fad38873381c3fe36228ceda07f8cf	8 -9 years old	2	Urban	Ethnic Group A	SES 3	23.2	124.15	54.05	5.37262	-0.49	Normal	No Obesity_WC	Yes	399.464	419.643	52.3214	16.4643	68.7857
619c9e294b69c40417ad446d48d222d0	8 -9 years old	1	Rural	Ethnic Group B	SES 1	23.25	123.5	54	4.59007	-0.54	Normal	No Obesity_WC	Yes	523.3	367.15	54.95	19.3	74.25
490ccfee55e7e116a78876942ec7be61	8 -9 years old	2	Rural	Ethnic Group A	SES 2	23.3	127	54.25	5.01825	-0.94	Normal	No Obesity_WC	No	395.768	367.339	43.5714	12.9643	56.5357
fc778bbd45ca437cd9a4e532ea13a201	8 -9 years old	2	Urban	Ethnic Group A	SES 3	23.4	128.8	55.1333	4.74939	-1.32	Normal	No Obesity_WC	No	656.188	248.25	36.4375	4.83333	41.2708
b85d2673ba7046608f30a51ea7f93feb	8 -9 years old	2	Rural	Ethnic Group A	SES 2	23.45	129.65	53.9	4.67156	-1.39	Normal	No Obesity_WC	No	427.958	397.958	37.1667	6.625	43.7917
3d61bfa1be5d2e25b62ce82c6b7c26d2	8 -9 years old	2	Rural	Ethnic Group A	SES 1	23.5	126.05	55	5.28839	-0.65	Normal	No Obesity_WC	Yes	599.125	373.875	58.375	17.6667	76.0417
d4116fa0b4f9b8320378735a9aeeeee0	8 -9 years old	1	Rural	Ethnic Group A	SES 2	23.5	125.4	56.1	4.5001	-0.67	Normal	No Obesity_WC	Yes	503.786	395.411	69.5357	19.7679	89.3036
3f9312a5e166c31d1c44d758a1e0d12e	8 -9 years old	1	Rural	Ethnic Group B		23.55	124.05	56	4.72203	-0.41	Normal	No Obesity_WC	No	654.536	383.5	33.5179	4.16071	37.6786
a17d28856af6cfd0062865aebd350fe6	8 -9 years old	1	Urban	Ethnic Group A	SES 1	23.6	127.7	56.45	4.13854	-1.18	Normal	No Obesity_WC	Yes	412.225	342.625	73.9	25.7	99.6
cd8f9d428e98e2cc8db58452967337fa	8 -9 years old	1	Rural	Ethnic Group A	SES 3	23.6	127	53.75	4.32175	-0.9	Normal	No Obesity_WC	Yes	514.604	370.083	68.1458	38.4583	106.604
9d7f45acc7f522b64a7814034fb731f1	8 -9 years old	1	Rural	Ethnic Group A	SES 2	23.65	124.15	61.25	4.7701	-0.37	Normal	No Obesity_WC	Yes	391.917	338.167	83.375	25.625	109
b5de75ab93ffe4c1e7a3dff7af83b196	8 -9 years old	1	Rural	Ethnic Group B	SES 2	23.65	125	54.25	4.597	-0.62	Normal	No Obesity_WC	Yes	258.786	400.429	108.679	38.4286	147.107
1de6b41c25488ae21c33c3795cb1a39a	8 -9 years old	1	Rural	Ethnic Group A	SES 2	23.65	126.25	60.1	4.45685	-0.76	Normal	No Obesity_WC	Yes	615.554	316.554	54.0536	17.625	71.6786
60c10e887e155eed771d78c1a830060b	8 -9 years old	1	Rural	Ethnic Group B	SES 1	23.7	123	54.75	4.96467	-0.15	Normal	No Obesity_WC	No	488.196	341.536	41.125	11.75	52.875
60392ecd139ae9d574e92c28191e42da	8 -9 years old	1	Urban	Ethnic Group B		23.8	124.35	57	4.82981	-0.33	Normal	No Obesity_WC	Yes	713.167	110.458	236.708	19.6667	256.375
028669d3f67710bdc543f6f141e3d107	8 -9 years old	2	Urban	Ethnic Group B	SES 3	23.85	121.7	56.85	6.04815	-0.01	Normal	No Obesity_WC	Yes	690.036	133.839	233.107	13.9286	254.982
ae334c93bdbf4683fa6903c0f0ccf8fa	8 -9 years old	1	Urban	Ethnic Group A	SES 2	23.9	124.3	55.15	4.81372	-0.44	Normal	No Obesity_WC	Yes	502.292	276.542	58.5417	11.4583	70
45c14b00a348c4b7edd4ad92e6bc9567	8 -9 years old	1	Rural	Ethnic Group A	SES 1	23.9	126.7	53	4.52526	-0.74	Normal	No Obesity_WC	Yes	477.589	284.375	54.6071	21.0357	75.6429
cac51ba256ab4bcc69b529687f66c2c5	8 -9 years old	1	Rural	Ethnic Group A	SES 1	23.9	126	56	4.63779	-0.59	Normal	No Obesity_WC	No	479.107	416.786	48.375	9.48214	57.8571
e6f9f9438e314be9846aa33c5afbf0c0	8 -9 years old	2	Rural	Ethnic Group B	SES 2	23.95	125.1	53.1	5.68697	-0.34	Normal	No Obesity_WC	Yes	419.554	425.946	80	42	122
bd11537f1bc31e334497ec5463fc575e	8 -9 years old	1	Urban	Ethnic Group A	SES 3	24	128.75	55.55	4.22063	-1.14	Normal	No Obesity_WC	No	582.312	323.354	37.75	13.9792	51.7292
99c60c06409b7c9ba3953d3b8b0f4003	8 -9 years old	1	Rural	Ethnic Group A	SES 2	24.05	125.05	57.9	4.78422	-0.51	Normal	No Obesity_WC	Yes	530.5	422.208	66.5417	14.9167	81.4583
51f9b4c550f761dccde7b5db4c4d5ecb	8 -9 years old	1	Rural	Ethnic Group A	SES 2	24.1	123	56	5.1981	0.02	Normal	No Obesity_WC	Yes	548.839	391.571	55.3393	25.4643	80.8036
2258a13e95cc70e1e6a59f9a6d4a1a9b	8 -9 years old	1	Rural	Ethnic Group A	SES 2	24.1	124.9	59.2	4.9128	-0.32	Normal	No Obesity_WC	No	477.214	372.607	43.6429	14.3929	58.0357
663b45369c25bd28342eda96cd01a050	8 -9 years old	2	Rural	Ethnic Group B	SES 2	24.1	121.1	57.4	6.31435	0.25	Normal	No Obesity_WC	No	656.208	361.667	34.25	8.58333	42.8333
f0e91429d869a8a01537b9c62a316e5e	8 -9 years old	1	Urban	Ethnic Group B	SES 3	24.2	127.65	54.45	4.52636	-0.81	Normal	No Obesity_WC	No	465.354	289.938	28.5833	11.1458	39.7292
db641ea80d12fd9b2992fc30d9e42313	8 -9 years old	1	Urban	Ethnic Group A		24.2	127.1	54.35	4.53445	-0.83	Normal	No Obesity_WC	Yes	710.958	256.958	41.0208	21.0625	62.0833
cf604afefb60b177d29e2048531c71b4	8 -9 years old	1	Urban	Ethnic Group A	SES 3	24.25	130.15	58.55	4.12478	-1.3	Normal	No Obesity_WC	Yes	646.542	344.375	46.2708	38.9792	85.25
ca30576c34e364e24acc064a52fab107	8 -9 years old	1	Rural	Ethnic Group A	SES 2	24.3	124.35	53.15	5.1047	-0.16	Normal	No Obesity_WC	Yes	291.35	360.1	79.9	28.2	108.1
3841abf27b5a014d20dcabbff87d6e3b	8 -9 years old	1	Rural	Ethnic Group A		24.35	128.3	57.1	4.53283	-0.82	Normal	No Obesity_WC	Yes	464.554	426.768	112.643	32.1786	144.821
5fa91fdf89c221c7374f77fbf05ef3cb	8 -9 years old	1	Urban	Ethnic Group B	SES 2	24.4	125.4	57	4.97676	-0.35	Normal	No Obesity_WC	Yes	369.786	341.393	80.1429	15.4286	95.5714
4143c323cd79ddfb0f7a44e56c3dea58	8 -9 years old	1	Rural	Ethnic Group A	SES 1	24.45	127.75	56.25	4.69506	-0.63	Normal	No Obesity_WC	Yes	317.25	375.2	76.05	20.7	96.75
e7355d553d775f54ccb414fec5f4b62d	8 -9 years old	1	Rural	Ethnic Group A		24.55	125.45	60	5.08503	-0.24	Normal	No Obesity_WC	Yes	514.036	423.554	84.4821	30.0357	114.518
5a67b9edd018533b9db1e7329da18a71	8 -9 years old	1	Rural	Ethnic Group A		24.6	128.4	59.4	4.61311	-0.8	Normal	No Obesity_WC	Yes	500.429	336.054	69.3214	43.375	112.696
54b18497f217b42f042775f433689dbb	8 -9 years old	2	Rural	Ethnic Group A	SES 1	24.6	123.2	58.1	6.32871	0.11	Normal	No Obesity_WC	No	499.071	278.339	48.0893	9.89286	57.9821
dae23840385ba42649daac06b0f55d07	8 -9 years old	2	Urban	Ethnic Group B	SES 3	24.65	127.95	53.4	5.6058	-0.68	Normal	No Obesity_WC	Yes	415.839	358.339	47.6786	21.9464	69.625
c00340b23290d5f01b49921aa8de5a41	8 -9 years old	2	Rural	Ethnic Group A		24.65	128.9	57.75	5.55343	-0.62	Normal	No Obesity_WC	Yes	442	428.696	58.5	16.4464	74.9464
8ab675ee7400eb2d751b5fb6091723e6	8 -9 years old	2	Urban	Ethnic Group A	SES 2	24.7	127.75	54.75	5.6478	-0.66	Normal	No Obesity_WC	No	417.292	335.25	28.25	11.5833	39.8333
92996ec1928c46a213d89222312b009c	8 -9 years old	1	Rural	Ethnic Group A	SES 3	24.7	122.5	61.35	5.62561	0.35	Normal	No Obesity_WC	Yes	384.333	380.208	48.0417	12.7917	60.8333
802c1530b92e0123675f0e35cdc6e1f5	8 -9 years old	2	Rural	Ethnic Group A		24.7	130.35	52.9	5.359	-0.82	Normal	No Obesity_WC	No	649.607	315.036	40.625	15.9821	56.6071
98a29f78e98b5b86eb1f5b6cff7317d4	8 -9 years old	1	Rural	Ethnic Group A	SES 2	24.75	127.75	58.5	4.86967	-0.49	Normal	No Obesity_WC	Yes	493.321	424.393	90.6964	42.2679	132.964
d61e1e6f7d173f038b4559ab65dcfca0	8 -9 years old	1	Rural	Ethnic Group A	SES 1	24.9	121	59.75	5.95767	0.65	Normal	No Obesity_WC	No	385.292	339.083	42.375	9.875	52.25
0484d65e4356940a299326337fb8256d	8 -9 years old	2	Rural	Ethnic Group A	SES 2	24.9	122	59	6.69852	0.43	Normal	No Obesity_WC	No	427.917	363.917	37.9167	7.25	45.1667
7384682cbd8836200d9269122fa7516e	8 -9 years old	2	Rural	Ethnic Group A		24.9	126.9	55	5.9762	-0.31	Normal	No Obesity_WC	No	519.071	353.411	40.25	13.1964	53.4464
26dab48a6718c523a32094ad8c0175ce	8 -9 years old	1	Urban	Ethnic Group B	SES 1	24.95	126.5	55	5.1112	-0.33	Normal	No Obesity_WC	Yes	526.875	217.95	67.375	53.625	121
1dcf9d84035474a154d7c3ecdd5ef874	8 -9 years old	1	Rural	Ethnic Group A	SES 2	25.1	124	57.25	5.64518	0.26	Normal	No Obesity_WC	Yes	515.375	293.893	63.75	19.7321	83.4821
b1a915fbab2c7d01a1acfe17ec99a60d	8 -9 years old	2	Urban	Ethnic Group A	SES 3	25.15	129.1	53.65	5.73723	-0.65	Normal	No Obesity_WC	Yes	645.125	349.3	64.525	21.05	85.575
866c7c7bd04acb350f0c6fe6e3f18480	8 -9 years old	2	Urban	Ethnic Group A	SES 2	25.15	123.75	56.7667	6.54253	0.12	Normal	No Obesity_WC	No	408.5	292.5	20.6786	5	25.6786
9f3aa78f001ce396e3211560f2bf384e	8 -9 years old	2	Rural	Ethnic Group B	SES 2	25.15	122.15	56.25	6.81339	0.43	Normal	No Obesity_WC	Yes	601.75	386.589	61.3571	26.0179	87.375
8c1d0f506891097c3c7c98cbcad8be0f	8 -9 years old	2	Rural	Ethnic Group A	SES 2	25.15	124.3	60.15	6.50849	0.14	Normal	No Obesity_WC	No	477.089	388.589	34.8214	13.3214	48.1429
8a81b52e685b5bed1c56e778531a17d3	8 -9 years old	1	Rural	Ethnic Group A		25.2	125.8	58.75	5.42866	0	Normal	No Obesity_WC	Yes	417.146	425.917	91.4792	37.7917	129.271
3230c1fcbb1cffbca068fd7d9524d2b1	8 -9 years old	2	Rural	Ethnic Group B	SES 2	25.2	136	53.6	4.73708	-1.48	Normal	No Obesity_WC	No	512.607	277.375	40.1071	15.375	55.4821
a5a58a13b1f352dbc0ec698a3eb95b1f	8 -9 years old	1	Urban	Ethnic Group B	SES 1	25.25	130.7	55.05	4.63423	-0.89	Normal	No Obesity_WC	Yes	376.417	331	50.0833	23.2917	73.375
75354ee2cbd025d8c79c5527821fb6ec	8 -9 years old	1	Rural	Ethnic Group A	SES 2	25.25	119.8	59	6.27416	0.8	Normal	No Obesity_WC	Yes	455.167	329.583	69.25	22.3333	91.5833
823d6cd531dd68f94524222c854b7cf6	8 -9 years old	2	Rural	Ethnic Group A	SES 2	25.25	126.15	57.4	6.31442	-0.05	Normal	No Obesity_WC	Yes	438.208	395.375	51.25	18.625	69.875
d84ae239905bb542fe9f6556c646a966	8 -9 years old	1	Urban	Ethnic Group A	SES 3	25.3	123.25	58.1667	5.78109	0.27	Normal	No Obesity_WC	Yes	481.732	310.25	48.25	19.1786	67.4286
1bed4bd60013de0faa633ecddb4b652a	8 -9 years old	2	Urban	Ethnic Group A	SES 3	25.3	126.5	59.85	6.24312	-0.19	Normal	No Obesity_WC	No	498.7	285.45	30.3	8.9	39.2
75025d3fd1171e794fb078f8f66fd9f2	8 -9 years old	1	Urban	Ethnic Group A	SES 3	25.3	128.15	57.5	5.03771	-0.49	Normal	No Obesity_WC	Yes	569.85	423.025	56.7	30.425	87.125
e1d78cc5ae672601100b3192ebb0528a	8 -9 years old	1	Rural	Ethnic Group A		25.3	118.1	56.9	6.57107	1.12	Overweihgt	No Obesity_WC	No	489.479	317.667	38.2083	6.8125	45.0208
7fa163bf3d06a5849349bc25a3364c86	8 -9 years old	1	Rural	Ethnic Group A	SES 2	25.35	123	60.6	5.93175	0.48	Normal	No Obesity_WC	Yes	376.661	483.964	87.2857	16.125	103.411
4c1700e85c07f331841ed75ba734f00e	8 -9 years old	2	Rural	Ethnic Group A		25.4	130.15	57.25	5.72103	-0.72	Normal	No Obesity_WC	No	564.875	430.188	41.5625	9.1875	50.75
faa9f86e7e594b19c69b7f2e053d7f65	8 -9 years old	2	Rural	Ethnic Group A	SES 2	25.4	130.75	53	5.70764	-0.64	Normal	No Obesity_WC	Yes	472.5	356.5	73.7083	19.9583	93.6667
64073ac4ac0f9778cf5201bd2d43d157	8 -9 years old	2	Rural	Ethnic Group A		25.4	129.4	54.15	5.92796	-0.42	Normal	No Obesity_WC	Yes	540.25	300.875	46.1607	17.8929	64.0536
4833c2c950ee100b4622d6c36c314b9a	8 -9 years old	1	Urban	Ethnic Group B	SES 3	25.45	124.5	60.25	5.70418	0.17	Normal	No Obesity_WC	Yes	351.482	421.25	74.5	30.3214	104.821
99f9b1f261b955fc95b7558299ce2ea7	8 -9 years old	2	Urban	Ethnic Group A	SES 3	25.45	130	54.1333	5.82743	-0.58	Normal	No Obesity_WC	Yes	304.292	451.375	84.3333	24.5833	108.917
2a01058ac0f62c20fd8df53e12dd7ed1	8 -9 years old	2	Rural	Ethnic Group B		25.55	126	56.1	6.45981	-0.06	Normal	No Obesity_WC	No	409.146	362.583	37.5208	5.04167	42.5625
7c8db54869f75fd1558862e82182d53b	8 -9 years old	2	Urban	Ethnic Group B	SES 3	25.6	124.2	57.7667	6.80691	0.3	Normal	No Obesity_WC	No	463.125	278.375	33.0833	8.58333	41.6667
b58199c4eb92688a9ab5d8a569e9a2cb	8 -9 years old	2	Rural	Ethnic Group A	SES 1	25.65	128	51.25	6.25493	-0.24	Normal	No Obesity_WC	No	427.375	280.812	39.875	13.3125	53.1875
ccbf79000bbae07ce38b1d1b9c97e96a	8 -9 years old	2	Rural	Ethnic Group B	SES 1	25.65	128.95	54	6.08242	-0.42	Normal	No Obesity_WC	No	450.833	364.333	38.2083	21.125	59.3333
bba944f729311a2cc86e0b524a71a80c	8 -9 years old	2	Rural	Ethnic Group A	SES 2	25.8	124.5	57.1	6.90724	0.38	Normal	No Obesity_WC	Yes	545.679	388.411	67.375	21.4643	88.8393
00d744a11288a1d4133774bfc46add24	8 -9 years old	2	Rural	Ethnic Group A		25.8	124.7	59.1	6.85741	0.3	Normal	No Obesity_WC	No	589.25	271.071	23.25	4.35714	27.6071
b141710b7004dcb9de4d41eab4f89ab8	8 -9 years old	2	Rural	Ethnic Group B	SES 2	25.85	136.35	53.6	5.025	-1.35	Normal	No Obesity_WC	No	620.85	319.6	25.1	9.55	34.65
dd689555b24b83e2fcd1bfe5d4f9844f	8 -9 years old	1	Rural	Ethnic Group A	SES 3	25.85	126.3	60.25	5.69505	0.08	Normal	No Obesity_WC	Yes	534	391.661	66.2143	23.0536	89.2679
008b7126a8470f2574c798a9f8faeba0	8 -9 years old	1	Rural	Ethnic Group A	SES 1	25.9	126	58	5.79448	0.18	Normal	No Obesity_WC	Yes	550.607	375.482	83.6786	22.1964	105.875
a02b720c26b8c946caeed0d930ffd6aa	8 -9 years old	1	Rural	Ethnic Group A		25.95	128.4	58.4	5.45268	-0.16	Normal	No Obesity_WC	No	621.417	391.833	39.5	14.2083	53.7083
2b78915872bdcf1f08454b448ecc4a2b	8 -9 years old	2	Urban	Ethnic Group A	SES 1	26	130.7	58.55	5.99208	-0.59	Normal	No Obesity_WC	Yes	390.5	388.771	57.4167	11.4792	68.8958
13d635721fb66bf0aff70aa3271e1fd0	8 -9 years old	1	Rural	Ethnic Group A	SES 2	26	128.1	62	5.5354	-0.08	Normal	No Obesity_WC	No	527.55	275.8	37.65	10.75	48.4
27eb6ec0a8af9f8a59a439dd7ce70b36	8 -9 years old	2	Rural	Ethnic Group A	SES 2	26	127.25	58.25	6.61728	0.06	Normal	No Obesity_WC	No	513.875	420.339	35.2143	8.60714	43.8214
06cd89be13520d383088a0403890435c	8 -9 years old	2	Rural	Ethnic Group B	SES 2	26.05	127.05	58.1	6.67129	0.08	Normal	No Obesity_WC	Yes	494.429	403.393	60.7857	23.1429	83.9286
05980f1ea8c1fca478d8738c4a6cda9b	8 -9 years old	2	Rural	Ethnic Group B	SES 2	26.15	126.1	56.1	6.89355	0.29	Normal	No Obesity_WC	Yes	443.438	326.812	73.9375	30.9375	104.875
cdbdb4acb112f0484305fe506a5eb3f4	8 -9 years old	1	Rural	Ethnic Group A	SES 2	26.15	124.1	59.15	6.2549	0.59	Normal	No Obesity_WC	Yes	601.571	395.375	52.0893	15.1786	67.2679
ce99c4e909dcf7f2b229ed80f57f7fa6	8 -9 years old	1	Rural	Ethnic Group A	SES 1	26.25	132.2	58.4	4.9947	-0.66	Normal	No Obesity_WC	Yes	413.958	446.542	115.833	67.5833	183.417
8584bed5fd71a5ad1aa6a6c6e52f67d1	8 -9 years old	1	Rural	Ethnic Group A	SES 1	26.25	130.05	56.25	5.37149	-0.28	Normal	No Obesity_WC	No	485.107	393.643	42.8929	16	58.8929
fb967a62b3735bf4419c8187fccdbe32	8 -9 years old	2	Urban	Ethnic Group A	SES 3	26.3	129.05	56.1333	6.43661	-0.26	Normal	No Obesity_WC	Yes	421.839	427.643	47.4286	15.0536	62.4821
7c40f63ddfa84de8cff6ade2245e9239	8 -9 years old	1	Rural	Ethnic Group A	SES 3	26.3	126	57.75	6.03353	0.32	Normal	No Obesity_WC	No	460.844	222.281	34.3125	12.875	47.1875
3b1bde210abeb34baedc4f3233ce2900	8 -9 years old	2	Urban	Ethnic Group A	SES 1	26.4	130.2	59.4667	6.36581	-0.3	Normal	No Obesity_WC	No	542.333	317.438	36.125	10.1875	46.3125
0ed78397d31b17dd387e03c6cf2235c2	8 -9 years old	1	Urban	Ethnic Group B	SES 3	26.4	127.05	62.9667	5.91946	0.18	Normal	No Obesity_WC	Yes	643.208	103.917	246.542	32.375	280.208
64498239d3dccbd611ac971429a5b3d4	8 -9 years old	1	Rural	Ethnic Group B	SES 2	26.4	132	54	5.06433	-0.65	Normal	No Obesity_WC	Yes	394.125	425.917	66.4583	26.5833	93.0417
80039a97b3954e140ffd88b95c00a276	8 -9 years old	2	Rural	Ethnic Group A	SES 3	26.45	126.75	56.5	6.9855	0.3	Normal	No Obesity_WC	Yes	514.083	457.417	65.0417	31.125	96.1667
4caa88d041f9f631b3cf00ea12c40880	8 -9 years old	2	Rural	Ethnic Group A	SES 2	26.45	132.55	55.3	6.06298	-0.49	Normal	No Obesity_WC	Yes	566.625	427.893	46.875	14.1071	60.9821
ef4b0cc58212ad1d36a260cfebf9012d	8 -9 years old	1	Rural	Ethnic Group B	SES 2	26.5	132.65	54.75	5.07375	-0.62	Normal	No Obesity_WC	Yes	459.25	377.375	50.725	14.45	65.175
228de70f031fb8e722ab8835c79f8b6d	8 -9 years old	2	Rural	Ethnic Group A	SES 2	26.55	131	55.9	6.37977	-0.24	Normal	No Obesity_WC	Yes	568.696	407.107	57.9821	21.7143	79.6964
f333d1bfdea3c9703cfe988b7698be3b	8 -9 years old	1	Rural	Ethnic Group A		26.55	125.75	56.25	6.26289	0.53	Normal	No Obesity_WC	Yes	559.679	354.357	70.7857	37.25	108.036
6ab883e60b834b51cb66568f096ef96a	8 -9 years old	1	Urban	Ethnic Group B	SES 3	26.6	129.9	56.45	5.55346	-0.22	Normal	No Obesity_WC	Yes	454.875	515.357	73.8214	23.5179	97.3393
f530529c4d3015d0500d07d9bc645d2e	8 -9 years old	1	Urban	Ethnic Group A	SES 3	26.65	127.55	59.4	5.95581	0.14	Normal	No Obesity_WC	Yes	472.979	330.146	51.1458	12.2917	63.4375
1f612ac9dfdf1ae27c47204ca283ebf4	8 -9 years old	2	Rural	Ethnic Group A	SES 2	26.7	129.45	59.6	6.72617	0.03	Normal	No Obesity_WC	Yes	583.167	359.292	55.1667	19.0833	74.25
a56dccad6f1e9ff8757394233e1c3cce	8 -9 years old	2	Rural	Ethnic Group A	SES 2	26.75	129.3	60.65	6.78178	0.07	Normal	No Obesity_WC	No	481.35	319.1	43.75	12.2	55.95
fa46b338a075d52b3bcf3cc06ea8aca3	8 -9 years old	2	Urban	Ethnic Group A	SES 3	26.9	126	59.2	7.28226	0.31	Normal	No Obesity_WC	Yes	481.089	323.839	55.6607	19.0893	74.75
ee703b3e1a3faa0cab1202fe9a601f92	8 -9 years old	1	Rural	Ethnic Group A	SES 2	26.95	125.6	61.15	6.53808	0.7	Normal	No Obesity_WC	Yes	602.167	372.083	57.0417	19.0417	76.0833
f86c3ff2e929bd5a803064f1cd5a7fc9	8 -9 years old	2	Rural	Ethnic Group B	SES 2	26.95	134.1	57.9	6.11052	-0.53	Normal	No Obesity_WC	No	607.688	393.312	35.75	13.5	49.25
01edb8f3f15bd79436f4b2524b144417	8 -9 years old	1	Rural	Ethnic Group B	SES 2	27	130.45	56	5.77361	-0.02	Normal	No Obesity_WC	Yes	591.208	398.792	58.3333	31.6667	90
1093ec7ee8301356e68c915833a5c4c5	8 -9 years old	2	Urban	Ethnic Group A	SES 2	27.05	126.5	61.95	7.29951	0.29	Normal	No Obesity_WC	No	479.75	322.1	33.15	7.4	40.55
febcc26a31dbc77eea390690f3fea23e	8 -9 years old	1	Urban	Ethnic Group B	SES 3	27.1	133.4	55.55	5.20127	-0.64	Normal	No Obesity_WC	Yes	470.625	386.656	68.6875	33.3125	102
d3d3152fc7dc30a658ca88f780f77653	8 -9 years old	2	Rural	Ethnic Group A	SES 2	27.1	136.95	57.75	5.64609	-1.01	Normal	No Obesity_WC	Yes	378.714	359.357	80.3929	34.1071	114.5
b7cef097ea902744167a551c1de92330	8 -9 years old	2	Urban	Ethnic Group A	SES 3	27.25	127.85	62	7.25636	0.24	Normal	No Obesity_WC	Yes	509.167	324.583	49.8125	13.1667	62.9792
7f0ee5e8e21a886f36c45deab081fd43	8 -9 years old	2	Urban	Ethnic Group A	SES 3	27.25	125.15	56.8	7.69217	0.61	Normal	No Obesity_WC	No	457.375	323.542	40.875	12.5417	53.4167
fbb3462bb4ab09e42f11d24a914469f0	8 -9 years old	1	Rural	Ethnic Group A	SES 2	27.3	132	58.25	5.61276	-0.29	Normal	No Obesity_WC	Yes	473.833	344.833	89.625	24.8333	114.458
c35b3ca0e7dcb5b0d0d2d9a4f8cb6621	8 -9 years old	1	Urban	Ethnic Group A	SES 3	27.4	133.6	57.8	5.34665	-0.55	Normal	No Obesity_WC	No	377.083	317.25	37.4583	13.5	50.9583
1673d41557faa0d66134c9f8d4b348a5	8 -9 years old	1	Urban	Ethnic Group A	SES 3	27.5	144.7	58.0333	3.29255	-2.35	Underweight	No Obesity_WC	No	451.125	372.667	39.4167	17.5417	56.9583
ac5286e094493eb15f988fcae7927728	8 -9 years old	2	Rural	Ethnic Group A	SES 1	27.5	126.9	60	7.63535	0.59	Normal	No Obesity_WC	No	422.018	325.304	51.0714	8.17857	59.25
5890595e16cbebb8866e1842e4bd6ec7	8 -9 years old	1	Urban	Ethnic Group A	SES 3	27.6	129.1	56.55	6.27997	0.24	Normal	No Obesity_WC	Yes	530.525	384.65	55.675	17.5	73.175
6422957d23894731efbc46d629dc1eae	8 -9 years old	1	Urban	Ethnic Group A	SES 3	27.6	129.15	58.4	6.32439	0.31	Normal	No Obesity_WC	Yes	361.321	368.304	69.125	24.375	93.5
ec30dcfdbdab88643b8a03973272b346	8 -9 years old	1	Rural	Ethnic Group A	SES 2	27.7	127.3	62.75	6.71343	0.65	Normal	No Obesity_WC	Yes	376.792	337.375	57.5417	15.5417	73.0833
1058cb6df5802bc374a47ab48bd0529d	8 -9 years old	2	Rural	Ethnic Group B	SES 2	27.7	127	61.25	7.74191	0.61	Normal	No Obesity_WC	No	381.375	411.208	44.5417	9.16667	53.7083
eebbafb8d096286b311276c09be842b2	8 -9 years old	2	Urban	Ethnic Group A	SES 3	27.85	135.15	56.55	6.3707	-0.59	Normal	No Obesity_WC	Yes	499.429	340.571	52.0714	12.8929	64.9643
0268619740192b876e9c7bffb32150b5	8 -9 years old	1	Rural	Ethnic Group B	SES 1	27.85	132.3	58.35	5.95943	-0.02	Normal	No Obesity_WC	Yes	444.333	359.167	71.2917	35.2917	106.583
eead026283e26faa0d9fcc966407352d	8 -9 years old	1	Urban	Ethnic Group B		27.9	132.25	56.1	5.90773	-0.14	Normal	No Obesity_WC	Yes	502.089	364.893	68.1071	37.1607	105.268
af2871b0167d969890020008f3cf647c	8 -9 years old	1	Rural	Ethnic Group A	SES 2	27.9	125	60.4	7.22113	1.05	Overweihgt	No Obesity_WC	Yes	509.571	368.304	71.3214	28.625	99.9464
14f2ef2b16f3f46448fee089c8bf25a9	8 -9 years old	1	Urban	Ethnic Group B	SES 3	27.95	132.15	56.3	6.00974	-0.03	Normal	No Obesity_WC	Yes	522.25	311.857	50.9286	27.6071	78.5357
85649a6610b1d6d11019cda28d4381ad	8 -9 years old	2	Rural	Ethnic Group A	SES 3	27.95	131.45	58.75	7.18909	0.15	Normal	No Obesity_WC	Yes	557.917	415.25	79.125	27.7083	106.833
18bb9db54769b09a28d878eedeee31c0	8 -9 years old	1	Rural	Ethnic Group A	SES 2	28	129.9	59.9	6.47434	0.39	Normal	No Obesity_WC	No	627.333	324.208	24.0417	5.875	29.9167
bd96a6e213c775fddb0067a2cd593dbf	8 -9 years old	1	Rural	Ethnic Group A	SES 2	28.05	126	61	7.15788	0.96	Normal	No Obesity_WC	Yes	420.15	291.35	76.5	33.65	110.15
9bf3817bf554352bd14ea1c97a7cff55	8 -9 years old	1	Urban	Ethnic Group A	SES 3	28.1	128.75	59.85	6.69782	0.52	Normal	No Obesity_WC	No	506.196	329.5	37.3214	12.7321	50.0536
628ac7178403659f60f1bfe842fa223d	8 -9 years old	2	Urban	Ethnic Group A	SES 2	28.3	128.7	59.4	7.8271	0.49	Normal	No Obesity_WC	No	528	289.542	38.25	13.125	51.375
53453c482d4d75c2fcc000cda7f2dd81	8 -9 years old	1	Urban	Ethnic Group B	SES 3	28.4	136.95	56.3	5.4465	-0.52	Normal	No Obesity_WC	Yes	574.725	290.8	46.275	22.825	69.1
3f5997fcd4a89d6ef814bafd32e6b4e2	8 -9 years old	2	Urban	Ethnic Group A	SES 3	28.45	132.25	55.6	7.26217	-0.02	Normal	No Obesity_WC	No	552.625	359.125	32.6786	8.78571	41.4643
7b7d0455906cb3203dd9a7c598ba29bd	8 -9 years old	2	Urban	Ethnic Group A		28.55	130.2	57.85	7.6909	0.29	Normal	No Obesity_WC	No	462.708	345.125	32.4167	11.1667	43.5833
9e8e09eae670bc1ca33cd795b91ad6b6	8 -9 years old	1	Rural	Ethnic Group A	SES 2	28.6	130	57.75	6.84709	0.61	Normal	No Obesity_WC	No	431.55	286.575	36.475	14.55	51.025
9754ebf44f7b9d5cf60b7195818e5dd2	8 -9 years old	2	Rural	Ethnic Group A	SES 2	28.6	122.65	66.1	8.99108	1.33	Overweihgt	No Obesity_WC	No	453.5	343.571	42.0893	11.4107	53.5
4fa7ea359ac4cff4428636cd60e7cee7	8 -9 years old	1	Urban	Ethnic Group A	SES 3	28.7	131.1	58.9	6.68337	0.41	Normal	No Obesity_WC	Yes	474.604	293.417	53.1042	36.7708	89.875
fe5e297402abd7f100f83d66ad989c00	8 -9 years old	2	Rural	Ethnic Group A	SES 2	28.7	132.2	57.25	7.51842	0.21	Normal	No Obesity_WC	No	441.75	324.3	34.2	10.2	44.4
98f9412c960acc6002cb78de662d35d4	8 -9 years old	2	Urban	Ethnic Group B	SES 3	28.75	126.2	60.45	8.53532	0.93	Normal	No Obesity_WC	No	377.821	351.143	42.1786	15.4286	57.6071
38832a50f1e31e6634ee2874239fce9d	8 -9 years old	1	Urban	Ethnic Group B		28.8	129	64.1	7.07146	0.66	Normal	No Obesity_WC	Yes	457.167	368.625	56.375	26	82.375
8e81cd09f48eb2c8a4b930a1d14e848f	8 -9 years old	2	Rural	Ethnic Group A	SES 2	28.85	129.65	62.05	8.0608	0.6	Normal	No Obesity_WC	No	381.938	338.542	43.5833	15.2708	58.8542
f0a3c80371f295b06554165d328f16fc	8 -9 years old	1	Urban	Ethnic Group A	SES 3	29.05	138.6	62.8	5.41497	-0.69	Normal	No Obesity_WC	No	615.071	309.964	28.1071	7.75	35.8571
f2ac47eb2ece0a83519b94745514d51d	8 -9 years old	1	Urban	Ethnic Group A	SES 3	29.15	128.45	62.45	7.40645	0.87	Normal	No Obesity_WC	Yes	604.021	415.625	45.5625	14.7917	60.3542
3ab33fdc3f934a731787bb828487e01c	8 -9 years old	1	Rural	Ethnic Group B	SES 2	29.15	130.9	60.5	7.02624	0.62	Normal	No Obesity_WC	Yes	439.036	419.536	60.5	16.7143	77.2143
11ef5b07f59624f4ab141d5e53e5f891	8 -9 years old	2	Urban	Ethnic Group A	SES 3	29.3	115.45	68.6333	10.4126	2.04	Obesity	No Obesity_WC	No	477.018	377.339	31.625	4.82143	36.4464
7db4aae2dc3c20ec84e0b3ef0f685ba1	8 -9 years old	2	Urban	Ethnic Group A	SES 1	29.45	129.65	60.45	8.41924	0.67	Normal	No Obesity_WC	No	542.583	338.271	36.0417	11.0833	47.125
2c4427a0778cd785a79601224c563297	8 -9 years old	2	Urban	Ethnic Group A	SES 3	29.6	127.25	65.9	8.88228	0.92	Normal	No Obesity_WC	No	507.286	402.196	34.0893	7.82143	41.9107
e62f83a527c0762d69cad5a5bc377623	8 -9 years old	2	Rural	Ethnic Group A	SES 2	29.6	130.65	64.25	8.38954	0.68	Normal	No Obesity_WC	Yes	522.161	368.071	53.125	21.5	74.625
c63bd063e3257dfdb8514037bb06da99	8 -9 years old	1	Urban	Ethnic Group A	SES 3	29.7	131.25	60.95	7.27593	0.67	Normal	No Obesity_WC	Yes	360.75	370.393	52.0357	13.1071	65.1429
021cc5347490ff468f3388ca91a0817b	8 -9 years old	1	Urban	Ethnic Group A	SES 3	29.75	133.85	60.6333	6.76036	0.23	Normal	No Obesity_WC	Yes	406.8	428.35	64.9	21.9	86.8
5f2b9323c39ee3c861a7b382d205c3d3	8 -9 years old	1	Urban	Ethnic Group A	SES 3	29.8	129.35	62.2333	7.69039	0.97	Normal	No Obesity_WC	Yes	430.208	413.958	52.0208	15.0833	67.1042
f0b154b4d6926de9f91e4692ce22d3d1	8 -9 years old	1	Urban	Ethnic Group A	SES 2	29.8	130.8	63.45	7.34599	0.65	Normal	No Obesity_WC	Yes	398.536	359.821	87.3036	42.0536	129.357
2d624f3bff9de5dc8f2658e75ad17f7c	8 -9 years old	1	Rural	Ethnic Group A	SES 2	29.8	127.15	61	8.07391	1.26	Overweihgt	No Obesity_WC	Yes	517.214	409.536	68.0714	33.8571	101.929
c301b00c1f9b1a34f1b2b9498662e273	8 -9 years old	1	Rural	Ethnic Group A	SES 2	29.9	128.2	64.25	7.99548	1.23	Overweihgt	No Obesity_WC	Yes	408.042	387.583	50.125	19.5	69.625
4fef339f2a15b94b8f101abd0604b551	8 -9 years old	2	Rural	Ethnic Group A	SES 2	29.9	134	60	7.99884	0.36	Normal	No Obesity_WC	No	440.688	322.688	23.4375	7.3125	30.75
c1c3209d31d67cd12111ab4a3ca3f817	8 -9 years old	2	Urban	Ethnic Group B	SES 2	29.95	129.2	60.25	8.83349	0.86	Normal	No Obesity_WC	Yes	353.5	337.05	54.6	30.05	84.65
f06449c25a7e1912d5338f7ed5773d29	8 -9 years old	2	Urban	Ethnic Group B	SES 3	30	134.75	55.6667	7.88228	0.21	Normal	No Obesity_WC	Yes	525.982	375.536	55.2857	21.0179	76.3036
a924aab1d3bc362debb8155d118e8233	8 -9 years old	2	Rural	Ethnic Group A	SES 3	30.05	132	58.75	8.46467	0.67	Normal	No Obesity_WC	Yes	459.438	360.125	55.8333	18.2708	74.1042
8101b88bc3b3f95dc231feb964560a0f	8 -9 years old	2	Rural	Ethnic Group A		30.15	135.7	62.7	7.85135	0.23	Normal	No Obesity_WC	No	433.875	361.958	32.75	9.20833	41.9583
5eaebfab421d0c4d77b0a3ef56dce3f1	8 -9 years old	1	Urban	Ethnic Group B	SES 3	30.2	130.35	63.35	7.73661	0.89	Normal	No Obesity_WC	No	557.321	322.214	38	14.4821	52.4821
5d16e373b32c4cb0cea10fb3d20c160d	8 -9 years old	2	Rural	Ethnic Group A	SES 1	30.25	133.75	60.4	8.2718	0.48	Normal	No Obesity_WC	No	466.325	348.425	37.425	9.575	47
cb7140ef8a91219e8cfe659707225ed1	8 -9 years old	1	Rural	Ethnic Group B	SES 2	30.45	130.6	60.25	7.93245	1.08	Overweihgt	No Obesity_WC	Yes	376.292	387.542	78.75	39.5417	118.292
f7eca3dfe2db9432edbc2d3e7ae6e52f	8 -9 years old	1	Urban	Ethnic Group A	SES 3	30.65	132.75	61.3667	7.53479	0.64	Normal	No Obesity_WC	Yes	663.411	351.304	46.7143	15.2857	62
7618286a81dab0e38b471d27d0ff82fc	8 -9 years old	2	Urban	Ethnic Group A	SES 2	30.7	131.6	61.7	8.84909	0.65	Normal	No Obesity_WC	Yes	355.375	489	68.2708	18.375	86.6458
248819b890346034be9958020e926c9b	8 -9 years old	1	Rural	Ethnic Group A	SES 1	30.7	131	62.25	7.99128	1.02	Overweihgt	No Obesity_WC	Yes	410.188	233.75	60.875	22.9375	83.8125
c21e3a1c11a1f95bbefd60c99f293015	8 -9 years old	1	Urban	Ethnic Group A	SES 3	30.8	127.65	60.45	8.59845	1.36	Overweihgt	No Obesity_WC	No	680.75	351.75	39.3125	8.1875	47.5
2f83e0f6b884746935732f49ddce7393	8 -9 years old	1	Urban	Ethnic Group A	SES 3	30.9	133.05	64.4333	7.6957	0.74	Normal	No Obesity_WC	No	702.786	340.964	26.3929	6.57143	32.9643
484fcefcafb8ba9edb13f084297fe8fa	8 -9 years old	2	Rural	Ethnic Group B	SES 2	30.95	131.75	62.15	9.09596	0.89	Normal	No Obesity_WC	Yes	485.475	354.1	53.625	19.45	73.075
96154e0cdb2ce2063545a2c2ab0bdbea	8 -9 years old	2	Urban	Ethnic Group A	SES 2	31	133.35	62.4	8.83779	0.71	Normal	No Obesity_WC	Yes	631.583	363.688	63.2708	21.4583	84.7292
1ecff984b7379bbda237f1c4bb8bddd4	8 -9 years old	1	Rural	Ethnic Group A	SES 1	31	130.75	63.25	8.25137	1.17	Overweihgt	No Obesity_WC	Yes	448.732	408.786	55.5357	15.1964	70.7321
e86a8a17a4b954a15a0d20cff83a78c1	8 -9 years old	2	Rural	Ethnic Group B	SES 2	31.1	143.35	57	6.93508	-0.48	Normal	No Obesity_WC	Yes	536.018	406.839	74.6786	29.1071	103.786
ae528c5c016837471026cd3de67cefec	8 -9 years old	2	Urban	Ethnic Group A	SES 3	31.5	129.9	56.35	9.76247	1.14	Overweihgt	No Obesity_WC	No	476.833	423.979	39.3125	11.2917	50.6042
5da009d5204b35e9ca25f57a83ab86b5	8 -9 years old	1	Rural	Ethnic Group A	SES 1	31.6	132.8	61.1	8.28332	1.12	Overweihgt	No Obesity_WC	Yes	599.542	372.75	77.5833	30.125	107.708
a7584921c286602662a6d67e9a9ff69e	8 -9 years old	2	Rural	Ethnic Group A	SES 1	31.75	135	62.65	9.05038	0.74	Normal	No Obesity_WC	No	509.929	333.143	44.7143	13.0357	57.75
b4eb7e6883394e445112679ce8ce5175	8 -9 years old	2	Urban	Ethnic Group A	SES 3	31.8	119.55	62.1	11.636	2.21	Obesity	No Obesity_WC	No	414.518	404.339	34.5357	8.60714	43.1429
317be57d1dcf106cd184c9f13c07fdad	8 -9 years old	1	Rural	Ethnic Group A	SES 2	31.8	125.5	62.15	9.60089	1.77	Overweihgt	No Obesity_WC	No	384.714	327.589	45.5536	14.3571	59.9107
b188e4c18f437a289caf4b2bdbc74521	8 -9 years old	1	Urban	Ethnic Group A	SES 3	31.85	127.7	62.85	9.29916	1.62	Overweihgt	No Obesity_WC	No	471.5	290.875	40.3333	6.875	47.2083
c2ca9bb297c5530a4a1d21a531b51a1d	8 -9 years old	2	Rural	Ethnic Group A	SES 1	32.1	133.9	62.25	9.4781	0.91	Normal	No Obesity_WC	No	439.917	296.5	38.1667	12	50.1667
3fcb659d33da4030a42128183f5fac07	8 -9 years old	2	Rural	Ethnic Group B	SES 2	32.15	129.5	60	10.2899	1.35	Overweihgt	No Obesity_WC	No	449.708	341.958	41.25	10.2917	51.5417
2df64c5d6586d0d2085e1aeb7639f0e0	8 -9 years old	2	Rural	Ethnic Group B	SES 3	32.45	139.2	56.4	8.68782	0.41	Normal	No Obesity_WC	No	448.979	301.479	35.5	6.25	41.75
d900586f6f0575e4af7119f87b8c4f87	8 -9 years old	2	Urban	Ethnic Group B	SES 3	32.5	133.55	63.7	9.72273	0.87	Normal	No Obesity_WC	No	571.446	284.625	29.4107	7.30357	36.7143
86a758cc42c38cfd798586fc304e26a4	8 -9 years old	2	Urban	Ethnic Group A	SES 2	32.6	133.3	63.65	9.88916	1	Normal	No Obesity_WC	Yes	764.542	116.646	182.312	13.9167	197.479
c9b0cd44f30072423f7563816e7bbb94	8 -9 years old	2	Rural	Ethnic Group B	SES 2	32.6	132.4	62.75	10.1084	1.21	Overweihgt	No Obesity_WC	No	404.042	371.292	44.875	7.79167	52.6667
847cb51d9bed0f5e1f846a811a1f8254	8 -9 years old	1	Urban	Ethnic Group A	SES 1	32.85	133.25	63.1667	8.94219	1.22	Overweihgt	No Obesity_WC	Yes	477.979	327.854	62.3125	20.625	82.9375
086383546c7d1bf8b759f497a05dfb3c	8 -9 years old	2	Urban	Ethnic Group A	SES 3	33	138	60.9	9.23391	0.56	Normal	No Obesity_WC	No	649.143	230	19.1071	3.32143	22.4286
9f7a20dbdbb43d922d468d512a79dea3	8 -9 years old	2	Rural	Ethnic Group A	SES 2	33.15	127.9	67	11.1812	1.56	Overweihgt	No Obesity_WC	No	380.75	542.042	53.5833	4.79167	58.375
977110fed0725b172331949fc145d701	8 -9 years old	1	Rural	Ethnic Group A	SES 2	33.7	131.9	68.35	9.80133	1.6	Overweihgt	No Obesity_WC	Yes	520.625	371.292	63.7917	30.3333	94.125
639b2e56f68f3bf25b778cca17951b0e	8 -9 years old	1	Urban	Ethnic Group A	SES 3	33.8	131.3	64.1333	9.95342	1.64	Overweihgt	No Obesity_WC	No	647	285	13	2.05	15.05
25aa749487a6a542b9e5a80393b71eb9	8 -9 years old	1	Urban	Ethnic Group B	SES 3	34.05	142.95	62.4	7.62806	0.28	Normal	No Obesity_WC	Yes	375.589	303.268	71.625	19.8214	91.4464
635f70e1a3826908a57016a7948f33e0	8 -9 years old	2	Urban	Ethnic Group B	SES 3	34.1	128.7	65.1	11.7716	1.75	Overweihgt	No Obesity_WC	No	734.604	300.938	35.2292	9.22917	44.4583
7df19699a3290fddf71144fe54d1b12d	8 -9 years old	1	Rural	Ethnic Group B		34.85	135.55	62.5	9.88519	1.51	Overweihgt	No Obesity_WC	Yes	421	302.7	60.15	15.35	75.5
d8d5b3a3ac27e0a5608f13121e039685	8 -9 years old	2	Urban	Ethnic Group A	SES 1	35.5	131.4	71.2	12.2142	1.66	Overweihgt	No Obesity_WC	No	429.542	312.875	42.8333	10.9167	53.75
d4a4099140ac23d9ac41717e6676e9d4	8 -9 years old	1	Rural	Ethnic Group B	SES 3	35.55	140.3	63.25	9.26787	1.03	Overweihgt	No Obesity_WC	Yes	443.946	373.143	64	20.6607	84.6607
ae913e420fe9590da3e3c598f1196ef3	8 -9 years old	2	Urban	Ethnic Group B	SES 3	36	130.4	65.4	12.7753	1.85	Overweihgt	No Obesity_WC	Yes	689.875	321.833	51.375	16.9167	68.2917
a420e195915e558bb7e6260f561dc2bd	8 -9 years old	1	Rural	Ethnic Group B	SES 2	36.4	137.45	70.25	10.4807	1.53	Overweihgt	No Obesity_WC	Yes	515.714	272.893	59.1786	14.0357	73.2143
dcf9f5e6a569c06d27a039eba0e48248	8 -9 years old	1	Urban	Ethnic Group B	SES 3	37.2	131.6	73.7	12.2896	2.3	Obesity	No Obesity_WC	Yes	633.083	315.958	59.7083	21.25	80.9583
38cf62fbfe93d30a3b44f826bf5591ea	8 -9 years old	1	Rural	Ethnic Group A		37.35	134	72.75	11.8599	2.03	Obesity	No Obesity_WC	No	434.375	305.625	46.1667	10.4583	56.625
97e17c3d20ca4a3ef1e0a6b3a1b736d7	8 -9 years old	1	Urban	Ethnic Group A	SES 3	37.55	138.25	66.6	11.0829	1.65	Overweihgt	No Obesity_WC	No	637.179	384.929	37.75	20.1429	57.8929
cfbc932e2ace3f2d45b8da3029a4af04	8 -9 years old	2	Urban	Ethnic Group A	SES 1	37.85	136.05	68.7	12.96	1.62	Overweihgt	No Obesity_WC	No	565.35	302.875	51.1	8.6	59.7
d8db410ef2444bf4b29cd8fbb9b698a3	8 -9 years old	2	Urban	Ethnic Group B	SES 3	38.45	135.85	71.35	13.448	1.75	Overweihgt	No Obesity_WC	No	421.458	385.167	39.9583	17.7083	57.6667
f14d94cbb8541663ad491bf94f9258d2	8 -9 years old	1	Urban	Ethnic Group B		39	139	67.35	11.9553	1.9	Overweihgt	No Obesity_WC	Yes	533.214	405.464	68.0714	30.3929	98.4643
b3907feeff3dee2cf3abb0274eb599d4	8 -9 years old	1	Urban	Ethnic Group A	SES 3	39.9	140.3	71.35	12.196	1.81	Overweihgt	No Obesity_WC	No	480.321	372.571	44.6429	13.9286	58.5714
4dea8db98eb6753bf01e890a3f47228b	8 -9 years old	1	Urban	Ethnic Group A	SES 3	40.95	136.6	71.2	13.8306	2.35	Obesity	No Obesity_WC	Yes	427.518	358.839	51.6429	16.3571	68
df3204c6900c17038ef94466e36d2aa6	8 -9 years old	2	Urban	Ethnic Group A	SES 1	32.8	126.1	68.6	11.3125	1.79	Overweihgt	Obesity_WC	Yes	436.268	360.446	48.375	16.8214	65.1964
ede5fbcb7fd7485e0d283482fc643468	8 -9 years old	1	Rural	Ethnic Group B	SES 2	32.8	129.6	67.3	9.66132	1.74	Overweihgt	Obesity_WC	Yes	517.804	398.304	71.0714	27.8929	98.9643
1c4d2e07aee5f71f736f923ea80c5b41	8 -9 years old	1	Rural	Ethnic Group A	SES 3	33.95	134.2	68.6	9.57929	1.53	Overweihgt	Obesity_WC	No	473.521	255.125	29.2083	7.89583	37.1042
34a68036d4c0b9e55d8ca5466ba220ba	8 -9 years old	1	Rural	Ethnic Group A		35.7	132	76.25	11.2211	2.15	Obesity	Obesity_WC	Yes	498.821	376.661	59.9464	10.3214	70.2679
cce5e8c9cb9f4639b80ae8d3eb8a76cf	8 -9 years old	1	Rural	Ethnic Group B	SES 3	36.65	134	73.25	11.4298	2	Overweihgt	Obesity_WC	Yes	566.479	358.104	70.3333	32.3333	102.667
faa1d58c71908f0692783a7bebdd83cd	8 -9 years old	1	Rural	Ethnic Group A	SES 2	37.6	133.25	70.6	12.2794	2.31	Obesity	Obesity_WC	Yes	570.375	397.042	54.875	20	74.875
5d0a2607f0508bd8b4c1b22d853f1752	8 -9 years old	1	Rural	Ethnic Group B	SES 2	37.7	138.1	68.1	11.3149	1.87	Overweihgt	Obesity_WC	Yes	457.357	352.589	64.6607	22.7857	87.4464
b151975ff3c45df0f5de0702dce3b4a0	8 -9 years old	2	Urban	Ethnic Group B	SES 3	38.5	137.85	73.8	13.0968	1.64	Overweihgt	Obesity_WC	Yes	504.775	300.225	51.875	9.925	61.8
b11339438bb8ace3acb25394c3b0b22b	8 -9 years old	2	Urban	Ethnic Group A	SES 3	38.55	130.9	71.7	14.5592	2.25	Obesity	Obesity_WC	Yes	500.304	421.375	46.6607	20.6786	67.3393
6187da832bdcbb86ca5793e19fb26237	8 -9 years old	2	Rural	Ethnic Group B	SES 2	39.05	129	69.1	15.3154	2.52	Obesity	Obesity_WC	No	493.7	318.275	41.35	7.625	48.975
e427e3aff2a11abef2d0fc849dd85500	8 -9 years old	1	Urban	Ethnic Group A	SES 3	39.65	130.4	76.55	14.2281	2.68	Obesity	Obesity_WC	No	507.571	275.286	38.75	4	42.75
ae805b9a7874bc5fa26e6b865144d80c	8 -9 years old	2	Rural	Ethnic Group A	SES 2	40.55	140	68.1	14.1334	1.85	Overweihgt	Obesity_WC	No	453.667	259.167	25.25	8.58333	33.8333
fe7823687c848a4bd3b33605f22cfd0c	8 -9 years old	2	Rural	Ethnic Group A	SES 2	42.35	129.35	86.25	17.7174	2.92	Obesity	Obesity_WC	Yes	359.396	371.208	54.8542	18.0833	72.9375
94d84f61c9b1ca10a7651203d685539a	8 -9 years old	2	Urban	Ethnic Group A	SES 3	42.6	133.7	74.25	16.9272	2.46	Obesity	Obesity_WC	No	631.232	210.143	18.6607	3.28571	21.9464
808bfebddeb193a5f4aca14b1c8efada	8 -9 years old	2	Rural	Ethnic Group A	SES 2	42.7	137.75	77	16.2199	2.36	Obesity	Obesity_WC	Yes	448.917	338.208	70.375	18.375	88.75
e5481cfa732e4498a8994d59d443d46a	8 -9 years old	2	Rural	Ethnic Group A	SES 3	43.5	131.4	83.25	18.1773	2.92	Obesity	Obesity_WC	No	429.175	312.7	34.625	8.35	42.975
e8634b26a209f5d72057b0aaceaaa08b	8 -9 years old	1	Rural	Ethnic Group A	SES 2	43.5	130.9	84.1	17.0415	3.45	Obesity	Obesity_WC	No	474.125	355.417	34.7917	4.54167	39.3333
bf9fac4b88d7c02d8b054f853cc07316	8 -9 years old	1	Urban	Ethnic Group A	SES 3	44.1	137.95	75.8	15.8141	2.7	Obesity	Obesity_WC	No	510.208	253.729	49.3958	9.83333	59.2292
8e731adf522ece8c43037ff3f2dbabae	8 -9 years old	2	Rural	Ethnic Group B		44.25	132.25	75.5	18.4916	2.78	Obesity	Obesity_WC	No	588.875	372.25	43.8333	5.54167	49.375
dc97dfd09fe3ee6e561de79f4db7e5cc	8 -9 years old	1	Rural	Ethnic Group B		44.65	134.45	78.9	17.1057	3.25	Obesity	Obesity_WC	Yes	416.833	411.708	74.6667	19.5833	94.25
2a15cd39aafd0f0c2a7aa1bf14790501	8 -9 years old	1	Urban	Ethnic Group B	SES 3	44.9	135	77.0667	17.074	2.99	Obesity	Obesity_WC	Yes	480.208	313.75	50.375	20.0417	70.4167
f02dbc0416dd5e6250c79ca990d1755c	8 -9 years old	2	Rural	Ethnic Group A	SES 2	45.1	142	71	16.9866	2.34	Obesity	Obesity_WC	No	514.75	326.054	30.1964	13.6071	43.8036
3aa59aa96fb7e8969103d9159630fb3b	8 -9 years old	1	Rural	Ethnic Group A		45.35	135.05	79.4	17.4953	3.34	Obesity	Obesity_WC	Yes	618.042	341.25	49.5417	15.625	65.1667
7e504f180311bc2540e592ac1fb2c134	8 -9 years old	1	Rural	Ethnic Group A		47.8	135.3	83.1	19.244	3.66	Obesity	Obesity_WC	Yes	436.625	346.792	71.4167	16.7083	88.125
babd54792a11f627866f5f309797357c	8 -9 years old	1	Urban	Ethnic Group A	SES 3	48.9	141.75	79.35	18.3156	2.9	Obesity	Obesity_WC	No	442.1	307.575	35.975	10.825	46.8
bf36647f6b6d8d300cdc191ada5dfbf7	8 -9 years old	2	Urban	Ethnic Group B	SES 3	54.6	142.45	81.45	23.8396	2.99	Obesity	Obesity_WC	No	723.107	316.679	24.875	15.3393	40.2143
4ae974d6dd12cd7c477866ed518e60ed	8 -9 years old	2	Rural	Ethnic Group A		57.2	138.5	90.1	26.9828	3.89	Obesity	Obesity_WC	No	330.542	322.167	29.2917	3.58333	32.875
5242ee6bef28127312a5405c1956034c	8 -9 years old	2	Urban	Ethnic Group B	SES 3	60.25	144.5	87.35	27.5625	3.38	Obesity	Obesity_WC	No	766.729	274.938	30.5	7.83333	38.3333
d991236c10cf98db66c180d379b2e7cc	10-11 years old	1	Rural	Ethnic Group A	SES 2	19.45	118	50.25	3.09201	-1.84	Normal	No Obesity_WC	Yes	645.25	370.708	48.375	15.6667	64.0417
aee2c757c0afdd73e098e6ec58bfb307	10-11 years old	1	Rural	Ethnic Group B	SES 2	19.5	122	50.1	2.65678	-2.65	Underweight	No Obesity_WC	Yes	706.875	305.708	46.7917	20.625	67.4167
1568a555e6be10e728f848640a734fcb	10-11 years old	2	Urban	Ethnic Group B	SES 3	20.15	108.5	57.35	5.26217	0.23	Normal	No Obesity_WC	No	554.357	316.143	22.4286	3.14286	25.5714
2edc8ce44d7e2a4828ff1ba5365c2f55	10-11 years old	1	Rural	Ethnic Group B	SES 1	20.8	118.5	54.15	3.83053	-0.98	Normal	No Obesity_WC	Yes	476.417	405.583	70.375	37.6667	108.042
eb12b64a42096d724d8afa17fbde4aa9	10-11 years old	1	Rural	Ethnic Group A	SES 2	20.85	118	56.1	3.88745	-0.9	Normal	No Obesity_WC	Yes	427.964	478.089	92.1964	18.9286	111.125
639d21638933d57f8a3f5b27c4615fdb	10-11 years old	1	Rural	Ethnic Group A	SES 1	21.2	119	52	3.85272	-1.04	Normal	No Obesity_WC	Yes	392.708	393.958	85.125	28.625	113.75
ea4ff7f70b4da2e1a37e02b6ae9ba3ff	10-11 years old	2	Urban	Ethnic Group A	SES 2	21.95	120.8	55.35	4.94866	-0.8	Normal	No Obesity_WC	Yes	458.45	384.725	49.25	10.9	60.15
3e81048c3ccfe51799ea1999638cfa1a	10-11 years old	1	Urban	Ethnic Group B	SES 3	22.15	125.65	51.65	3.5093	-1.74	Normal	No Obesity_WC	Yes	461.479	329.083	58.5833	25.0417	83.625
17b4c33bd3a2f72bc75b67cd3b2d55fc	10-11 years old	1	Rural	Ethnic Group A	SES 2	22.6	127.8	58.25	3.45733	-1.89	Normal	No Obesity_WC	Yes	606.25	370.708	53.25	16.75	70
a8501263efb64e91693271ba8723413d	10-11 years old	2	Urban	Ethnic Group B	SES 3	22.8	127.85	53.3	4.49598	-1.52	Normal	No Obesity_WC	No	512.536	355.125	23.6786	9.08929	32.7679
a90ca800382a89a0db3a0c0fc804a593	10-11 years old	2	Urban	Ethnic Group A	SES 3	22.9	124.25	54.5	5.07731	-0.87	Normal	No Obesity_WC	No	571.125	245.625	40.0208	8.83333	48.8542
2ecdfc88f81b9934f079d4e02963a1cb	10-11 years old	2	Urban	Ethnic Group A	SES 3	22.95	130	55.7	4.18919	-1.92	Normal	No Obesity_WC	No	746.036	311.571	17	5.39286	22.3929
11df9df3433e08f8ecc9a781c1b529e3	10-11 years old	1	Urban	Ethnic Group B	SES 3	23.1	122.65	54.6	4.55161	-0.57	Normal	No Obesity_WC	Yes	300.417	433.917	91.9167	50.9583	142.875
d40d3b46e91738d6c28c4cbd628efcdb	10-11 years old	2	Urban	Ethnic Group B	SES 3	23.7	128.15	53	4.91805	-1.25	Normal	No Obesity_WC	Yes	380.458	477.875	59.625	10.625	70.25
90fcedb3f46dfd1257832b76cc03ac9e	10-11 years old	1	Urban	Ethnic Group B	SES 1	23.7	130.35	55.5	3.65157	-1.79	Normal	No Obesity_WC	Yes	498.275	351.025	64.175	20.525	84.7
12e843c470122dd98d618778328dc71f	10-11 years old	2	Urban	Ethnic Group B	SES 1	23.75	122.2	54.6	5.75817	-0.39	Normal	No Obesity_WC	Yes	413.417	410.75	79.125	19.7917	98.9167
e999d39448be6398f37e097ca48b914f	10-11 years old	1	Urban	Ethnic Group B	SES 3	23.75	122.2	58.1333	4.93551	-0.28	Normal	No Obesity_WC	Yes	498.214	374.679	75.9643	18.2143	94.1786
9981444d8df7a7b4b6453bb66332fa46	10-11 years old	2	Rural	Ethnic Group A	SES 2	23.75	123.6	55.5	5.6571	-0.45	Normal	No Obesity_WC	No	747.542	284.417	29.6667	8.125	37.7917
3384291c87e659d2532e3510ddaa7214	10-11 years old	1	Rural	Ethnic Group B	SES 2	23.8	123	53.5	4.70882	-0.57	Normal	No Obesity_WC	Yes	374.214	365.214	93.4286	49.7857	143.214
17a44e1b1eea81e6da4897ee07fe9467	10-11 years old	2	Urban	Ethnic Group B	SES 1	23.9	124.2	57.6333	5.48133	-0.74	Normal	No Obesity_WC	Yes	407.393	386.821	51.2679	15.6786	66.9464
9e776ce9dbca3d1ccdcc42a288bf2d16	10-11 years old	1	Urban	Ethnic Group A	SES 2	24	122.95	54.5	4.93788	-0.35	Normal	No Obesity_WC	Yes	451.271	328.5	61.5208	29.75	91.2708
f19f6d4bf2513cab259cd4b63763b441	10-11 years old	1	Urban	Ethnic Group A	SES 1	24.1	130.05	54.25	3.83159	-1.64	Normal	No Obesity_WC	Yes	675.875	115.804	256.482	29.7143	288.321
2b6dfc2e2af17b91a256578a074496d1	10-11 years old	1	Urban	Ethnic Group A		24.15	134.8	61.0667	3.23125	-2.33	Underweight	No Obesity_WC	No	513.521	339.896	30.0625	7.70833	37.7708
07fd3568a87d8bc5bb108e8402afe734	10-11 years old	2	Urban	Ethnic Group A	SES 3	24.35	126.4	55.55	5.56387	-0.71	Normal	No Obesity_WC	No	457	289.425	29.05	5.05	34.1
54b4f4168100b495d39b0d80a2b3678f	10-11 years old	1	Rural	Ethnic Group B	SES 2	24.4	118.45	55.25	5.70964	0.39	Normal	No Obesity_WC	Yes	419.417	368.333	79.7083	29.9167	109.625
f90046bf726bea785b6d9ccce2dd800b	10-11 years old	2	Urban	Ethnic Group A	SES 3	24.5	128.55	51.1	5.37318	-0.91	Normal	No Obesity_WC	No	471.393	308.357	38.1071	15.9643	54.0714
4e8c5b754e91a746c0d475384ed6d222	10-11 years old	1	Urban	Ethnic Group B	SES 3	24.55	129.6	53.7	4.22098	-1.26	Normal	No Obesity_WC	Yes	412.054	460.339	69.9464	27.0893	97.0357
b82e4eec0372b66f43e88ef342318733	10-11 years old	2	Urban	Ethnic Group A	SES 3	24.6	128.7	55.95	5.42151	-0.88	Normal	No Obesity_WC	Yes	418.667	322.979	57.9167	25.3542	83.2708
9f0a24e5ad304d7dd7e6d3f2b69602bd	10-11 years old	1	Rural	Ethnic Group B	SES 3	24.65	128.1	56.75	4.63105	-0.81	Normal	No Obesity_WC	Yes	410.062	275.375	53.75	29.3125	83.0625
1cca9a89d798ec734379cfc79a030cfb	10-11 years old	1	Urban	Ethnic Group A	SES 3	24.85	131.4	54.45	4.21453	-1.3	Normal	No Obesity_WC	No	563.458	300.083	26.4583	7.33333	33.7917
b3fcb15d812e12b902042bfb3e6203fa	10-11 years old	2	Urban	Ethnic Group B	SES 3	25	134.2	54.85	4.61959	-1.78	Normal	No Obesity_WC	No	577.679	265.268	23.6964	4.03571	27.7321
c0bdef18b05703cf8141830d08c9da5d	10-11 years old	1	Urban	Ethnic Group A	SES 1	25.1	127.95	54.3333	4.91067	-0.6	Normal	No Obesity_WC	Yes	480.65	334.2	50.1	30.225	80.325
80fbd06adf52fbc27af03d623efacfa7	10-11 years old	2	Urban	Ethnic Group A	SES 2	25.2	121.55	57.8	6.78283	0.26	Normal	No Obesity_WC	No	509.583	303.562	40.7708	13.375	54.1458
bd3bbef55b002f0caf5f45eff522b13d	10-11 years old	1	Urban	Ethnic Group A	SES 3	25.2	135.3	67.75	3.60086	-2.01	Underweight	No Obesity_WC	Yes	409.821	390.036	58.25	11.9286	70.1786
c8c24db3155c19744d6920ee89a641c9	10-11 years old	1	Rural	Ethnic Group A	SES 2	25.2	121.5	59.15	5.86924	0.35	Normal	No Obesity_WC	Yes	515.333	334.542	54.7917	46.2083	101
979f00f701ce3b1c884eba25ff330425	10-11 years old	2	Urban	Ethnic Group A	SES 2	25.4	127.5	57.75	6.04721	-0.47	Normal	No Obesity_WC	Yes	444.792	351.333	61.3542	15.7917	77.1458
1ef8bb99c0c304e0aeacc6afeacc045b	10-11 years old	1	Urban	Ethnic Group A	SES 3	25.45	130.25	55.1	4.62058	-0.98	Normal	No Obesity_WC	Yes	458.125	383.821	43.7321	19.8036	63.5357
ce26156a5176b2eb48d29913934caefa	10-11 years old	2	Urban	Ethnic Group A	SES 2	25.6	127.1	55.65	6.13574	-0.47	Normal	No Obesity_WC	No	433.292	378.083	43.5833	11.0833	54.6667
e8fba51d769e0d9dcd03c9714ab7a8e8	10-11 years old	1	Urban	Ethnic Group A	SES 3	25.65	128.3	57.2	5.16217	-0.45	Normal	No Obesity_WC	Yes	570.562	314.312	50.625	19.7292	70.3542
6c5141dbbe361afe9e6446ea0ea24ef0	10-11 years old	1	Urban	Ethnic Group A	SES 3	25.8	132.6	56.85	4.46356	-1.19	Normal	No Obesity_WC	No	634.589	341.714	40.8036	14.5179	55.3214
42d176aa6e49a2ffaeddccfb0e7459bb	10-11 years old	1	Urban	Ethnic Group A	SES 3	25.85	127.5	55.35	5.4181	-0.23	Normal	No Obesity_WC	Yes	455.286	296.107	42.4107	17.6429	60.0536
a8c1f8495e10277718398939ece8a2ae	10-11 years old	2	Urban	Ethnic Group A	SES 3	25.9	137.9	52.6667	4.65611	-1.78	Normal	No Obesity_WC	No	491.375	293.708	34.2083	14.4167	48.625
03120611edc1a91e4248a79ba681f73e	10-11 years old	2	Urban	Ethnic Group A	SES 3	25.95	131.6	58.45	5.76072	-0.82	Normal	No Obesity_WC	No	415	349.107	43.75	11.9286	55.6786
4bbe94c2293ff0c56d9026df77319937	10-11 years old	1	Urban	Ethnic Group A	SES 3	26	133	60.2	4.41862	-1.27	Normal	No Obesity_WC	No	722.643	259.143	23.0357	17.1786	40.2143
408ba34f04dad6469d45ad9bfd1c51a7	10-11 years old	1	Urban	Ethnic Group A	SES 3	26.1	129.7	56.8	5.22942	-0.46	Normal	No Obesity_WC	Yes	404.696	331.607	46.5	29.9464	76.4464
2edda19e71df24c97f6ae3b644c73b2a	10-11 years old	1	Urban	Ethnic Group A	SES 3	26.4	139.95	52.55	3.40118	-2.29	Underweight	No Obesity_WC	No	842.094	212.438	18.6562	4.1875	22.8438
3a761e57acb8fee53684db237891d386	10-11 years old	2	Urban	Ethnic Group A	SES 3	26.5	125.1	58.3	7.10203	0.21	Normal	No Obesity_WC	No	482.5	366.964	33.75	8.21429	41.9643
62d9f309623570d87850856803e2022c	10-11 years old	2	Urban	Ethnic Group A	SES 3	26.75	129.05	57.1333	6.57539	-0.32	Normal	No Obesity_WC	No	440.625	349.719	35.6562	11.3125	46.9688
d0fc8071917dcb2c7b8a228aa51fd7ef	10-11 years old	2	Urban	Ethnic Group B	SES 2	27.05	130.2	59.5	6.55181	-0.4	Normal	No Obesity_WC	Yes	417.964	323.679	44	20.0357	64.0357
0f6c1553c917483dba7e0a31f3a48157	10-11 years old	1	Urban	Ethnic Group A	SES 3	27.1	132.55	55.1	5.21042	-0.67	Normal	No Obesity_WC	No	518.5	374.107	40.9286	11.1786	52.1071
0dd2f84b7f30a0b4d3279c1270e57fdd	10-11 years old	1	Urban	Ethnic Group A	SES 2	27.1	131.85	57.0667	5.31698	-0.58	Normal	No Obesity_WC	Yes	529.708	364.062	53.5417	19.3958	72.9375
4274cfa01179655e7c40128d3750b46b	10-11 years old	2	Urban	Ethnic Group B	SES 2	27.75	134.6	58.9333	6.36593	-0.61	Normal	No Obesity_WC	No	521.479	315.562	23.6667	8.47917	32.1458
29608efcbc95ba49462d4dc50675aea4	10-11 years old	1	Urban	Ethnic Group A	SES 3	27.95	135.75	57.4	5.17801	-0.8	Normal	No Obesity_WC	Yes	448.667	347.667	65.0833	19.0833	84.1667
526085703c03421747e22d10ae9a9fe7	10-11 years old	1	Urban	Ethnic Group B	SES 3	28.1	130.6	55.2333	6.19332	0.02	Normal	No Obesity_WC	Yes	551.25	343.667	71.875	36.625	108.5
8d7846f5c6cac38c8b5a9fe8cba8631c	10-11 years old	1	Urban	Ethnic Group B	SES 2	28.15	126.85	63.1	6.91461	0.61	Normal	No Obesity_WC	Yes	367.054	413.625	110.25	38.5179	148.768
2b6608266f2e8c9b57f86b147b72753f	10-11 years old	1	Urban	Ethnic Group B	SES 2	28.25	122.8	62.5	7.57802	1.1	Overweihgt	No Obesity_WC	Yes	549.321	374.714	76	25.5357	101.536
91ffaca8bd31cb26a3222850435a5dc8	10-11 years old	1	Urban	Ethnic Group A	SES 3	28.3	122.5	61.7667	7.66196	1.16	Overweihgt	No Obesity_WC	Yes	309.821	432.018	105.571	46.5714	152.143
220ae3ff751cb08ee37f9a1ebd14abef	10-11 years old	1	Urban	Ethnic Group A	SES 3	28.35	131.1	58.35	6.16423	-0.07	Normal	No Obesity_WC	No	658.679	327.571	38.2857	12.6071	50.8929
f20f59c96b2c265b0dc1eace35efb11e	10-11 years old	1	Urban	Ethnic Group B	SES 3	28.5	133.45	57.7	5.97693	-0.21	Normal	No Obesity_WC	No	555.9	270.675	36.8	17.45	54.25
988d1d039b02af603064bf0c18d242f0	10-11 years old	2	Urban	Ethnic Group B	SES 3	28.6	132.4	64	7.30328	-0.04	Normal	No Obesity_WC	Yes	412.771	364.917	61.4792	21.0208	82.5
0c074f8c492bf384909b61aab1ca11e5	10-11 years old	2	Urban	Ethnic Group B	SES 3	28.75	131.25	58.9333	7.59664	0.15	Normal	No Obesity_WC	Yes	529.417	352.333	49.3333	15.1667	64.5
6fdc883d03deb09b7554c07f9ef42674	10-11 years old	1	Urban	Ethnic Group A	SES 1	28.75	130.95	60.35	6.44183	0.08	Normal	No Obesity_WC	Yes	403.875	279.042	61.4167	21.5	82.9167
216a1b74a5b26b9c9ff3f6679ed176c4	10-11 years old	2	Urban	Ethnic Group A	SES 2	28.85	124.65	64.9	8.68098	0.87	Normal	No Obesity_WC	Yes	621.893	352.411	51.0179	18.2857	69.3036
c68853c2a43378c6ed59f69ff4982498	10-11 years old	1	Urban	Ethnic Group A		28.9	130.3	60.3	6.80908	0.39	Normal	No Obesity_WC	Yes	443.714	418.25	73.7143	28.6429	102.357
e366cffd7386bf5418120f5c572dae55	10-11 years old	1	Urban	Ethnic Group B	SES 1	29.1	132.15	59.6	6.50913	0.09	Normal	No Obesity_WC	No	456.417	365.208	35.3333	12.0625	47.3958
949e79848607808bc0e2324cfd83602b	10-11 years old	1	Rural	Ethnic Group A	SES 2	29.4	135.7	59.25	6.16588	-0.17	Normal	No Obesity_WC	Yes	551.125	380.208	72.0833	46.7083	118.792
7edb4d392b5246c6dfce55704b5788f4	10-11 years old	2	Urban	Ethnic Group A	SES 3	29.5	141.6	55.7	5.96915	-1.17	Normal	No Obesity_WC	Yes	533.732	275.643	47.6786	20.6786	68.3571
77755c164f797bfa01ced61fa38dc564	10-11 years old	2	Urban	Ethnic Group B	SES 2	29.65	129.75	65.35	8.2797	0.37	Normal	No Obesity_WC	No	418.214	342.75	33.8571	9.5	43.3571
17217445958089e4036818f44801a29b	10-11 years old	1	Urban	Ethnic Group A	SES 3	29.65	137.65	58.3	5.91137	-0.4	Normal	No Obesity_WC	Yes	428.604	347.854	48.1458	24.9792	73.125
81dd2d99924a0369228ac11ecd3bbe20	10-11 years old	1	Urban	Ethnic Group B	SES 3	29.8	135.7	58.25	6.41556	-0.04	Normal	No Obesity_WC	Yes	623.911	135.429	295.821	23.25	319.518
39a8203f479ee7f07ac6f6db57008b2f	10-11 years old	1	Urban	Ethnic Group A	SES 3	29.85	133.05	58.4	6.93103	0.32	Normal	No Obesity_WC	No	724.411	310.589	25.1964	5.53571	30.7321
11350cf6ff8eb08a962042f111711dc5	10-11 years old	1	Urban	Ethnic Group A	SES 1	29.9	133.9	59.4	6.71291	0.13	Normal	No Obesity_WC	No	723.75	240.15	26.9	13	39.9
da88be7314fbdd9027fe93c9ce34bb4f	10-11 years old	1	Urban	Ethnic Group A	SES 3	29.9	130.35	63.35	7.37848	0.61	Normal	No Obesity_WC	Yes	438	358.458	70.9583	17.0417	88
401afebe2b9e110e4ea2ac89ac1eca29	10-11 years old	1	Urban	Ethnic Group A	SES 3	29.95	135.35	60.05	6.35799	-0.16	Normal	No Obesity_WC	No	506.143	310.161	40.0536	13	53.0536
b403560101c06cb644614bdd50abf6a6	10-11 years old	1	Urban	Ethnic Group A	SES 3	30.3	132.15	58.7	7.17324	0.36	Normal	No Obesity_WC	No	524.583	309.146	36.4375	10.2708	46.7083
055d6e3ca31787bcf064469737a8effa	10-11 years old	2	Urban	Ethnic Group A	SES 1	30.45	134.25	62.2	8.16485	0.23	Normal	No Obesity_WC	Yes	480.571	297.607	54.2679	54.8214	109.089
47f5dde4ed9878926ee37433354f4798	10-11 years old	1	Urban	Ethnic Group A	SES 3	30.5	129.85	59.45	7.8771	0.85	Normal	No Obesity_WC	Yes	434.938	334.875	45.1875	15.75	60.9375
641ca581eec1c3310251ef860e0f8a12	10-11 years old	1	Rural	Ethnic Group A		30.5	139.25	60	5.92924	-0.53	Normal	No Obesity_WC	Yes	388.396	333.708	86.5208	32.4167	118.938
e326b4d75f55299629b14befba2c5601	10-11 years old	2	Urban	Ethnic Group B	SES 3	30.55	137.7	61.15	7.50579	-0.24	Normal	No Obesity_WC	No	725.333	310.667	36.5	7.5	44
3ae9cac57b7a114785d13207088e5b01	10-11 years old	1	Urban	Ethnic Group A	SES 3	30.6	135.2	65.2	6.89708	0.15	Normal	No Obesity_WC	Yes	437.958	344	51.1667	19.5625	70.7292
cd929c6e1d1ea4db51f9d350093d0102	10-11 years old	2	Urban	Ethnic Group A	SES 3	30.6	143.6	59.85	6.18181	-1.15	Normal	No Obesity_WC	No	612.25	261.854	17.4792	8.35417	25.8333
bb9fa0c2829471b64958690aff61d883	10-11 years old	1	Urban	Ethnic Group A		30.7	134.35	59.85	7.03935	0.21	Normal	No Obesity_WC	Yes	687.571	102.464	218	28.9286	247.107
858f1fef251de832ccf7a5ab1ca30e92	10-11 years old	1	Urban	Ethnic Group A	SES 3	30.75	139.3	58.7	6.26819	-0.27	Normal	No Obesity_WC	Yes	363.333	405.167	47.3542	13.625	60.9792
31bee33d1e9bfbb8ca3d5e8d80ec4d3e	10-11 years old	2	Urban	Ethnic Group B		31.1	132.4	62.15	8.74322	0.39	Normal	No Obesity_WC	Yes	528.958	330.271	51.75	12.125	63.875
905ad4f16a809a8f8408ed499e75be09	10-11 years old	2	Urban	Ethnic Group A	SES 3	31.25	128.35	69.4	9.76197	1.1	Overweihgt	No Obesity_WC	No	476.275	411.775	38.025	9.475	47.5
33918e23bf21a51cddc05b70833399b0	10-11 years old	1	Urban	Ethnic Group A	SES 3	31.35	129.45	64.65	8.4963	1.1	Overweihgt	No Obesity_WC	No	540.196	348.161	19.9643	4.71429	24.6786
13a9e7bc4b56f850a21ba38aae8c9d42	10-11 years old	2	Urban	Ethnic Group A	SES 2	31.5	137.9	59.7	7.96166	-0.14	Normal	No Obesity_WC	No	477.929	300.107	34.7857	9.46429	44.25
4568009c6e4c784cc4d0a57871099840	10-11 years old	2	Urban	Ethnic Group B	SES 2	31.6	132.9	61.15	9.00461	0.47	Normal	No Obesity_WC	No	388.146	406.958	41.1667	10.3333	51.5
c3cba88df59504999fcd858459dbdabb	10-11 years old	2	Urban	Ethnic Group A	SES 2	31.6	143.35	60.15	6.93206	-0.75	Normal	No Obesity_WC	No	512.646	304.917	41.9167	15.9583	57.875
9d36645c34ed3819ed95d3c541795176	10-11 years old	1	Urban	Ethnic Group A	SES 3	31.8	133.8	64	7.93799	0.66	Normal	No Obesity_WC	No	481.25	385.6	46.15	13.5	59.65
5697bc8d75b8fa56deeaaceb019023b3	10-11 years old	1	Urban	Ethnic Group A	SES 3	31.8	137.6	64.8	7.20712	0.21	Normal	No Obesity_WC	No	582.95	253.9	20.35	3.8	24.15
a8ea0329ce4091473f71a7cdc8831de6	10-11 years old	2	Urban	Ethnic Group A	SES 3	31.8	140.1	58.75	7.871	-0.16	Normal	No Obesity_WC	No	598.411	274.786	34.3036	10.2679	44.5714
348a98bb48b87e1d0355b7ff5293b9e0	10-11 years old	1	Urban	Ethnic Group A	SES 1	32.05	131.5	68.75	8.44817	0.9	Normal	No Obesity_WC	Yes	445.562	384.854	74.7917	18.1667	92.9583
a6d22a61c9f4540a6f6f83ef81fe1512	10-11 years old	2	Urban	Ethnic Group A	SES 3	32.1	131.45	67.2	9.76214	0.91	Normal	No Obesity_WC	No	469.2	392.35	39.6	8.35	47.95
54d475a259f66a0d5841f6822f4b5aad	10-11 years old	2	Urban	Ethnic Group B	SES 3	32.3	137.5	61.0667	8.66425	0.2	Normal	No Obesity_WC	Yes	437.275	391.45	47.425	17.7	65.125
cd03634e7ff501b28134c5365ae048a3	10-11 years old	2	Urban	Ethnic Group A	SES 3	32.35	133.5	65.5	9.50623	0.69	Normal	No Obesity_WC	Yes	434.25	318.729	54.375	24.7083	79.0833
7a86e326c091879c62509fdfe936287c	10-11 years old	1	Urban	Ethnic Group A	SES 3	32.5	128.5	68.3	9.49902	1.54	Overweihgt	No Obesity_WC	No	568.607	285.321	37.4643	5.73214	43.1964
0d62a59a2701723c1d34ea2f3aafc288	10-11 years old	2	Urban	Ethnic Group A	SES 3	32.6	131.15	70.6	10.1193	1	Normal	No Obesity_WC	No	677.393	353.286	37.4286	11.8929	49.3214
3b2c7633c28094236af1ed6baadb2a9d	10-11 years old	2	Urban	Ethnic Group A	SES 3	32.85	139.65	60.2	8.49362	-0.01	Normal	No Obesity_WC	No	495.5	309.85	34.7	9.225	43.925
7199199583e0eb1d29493ca7643e7376	10-11 years old	2	Urban	Ethnic Group A	SES 3	33.4	141.4	63.8	8.46694	-0.09	Normal	No Obesity_WC	No	593.357	311.357	25.3571	9.35714	34.7143
953958bfccecea80e337ded88fc9947d	10-11 years old	2	Urban	Ethnic Group A	SES 1	33.45	136.5	62.5333	9.71384	0.66	Normal	No Obesity_WC	Yes	403.214	312.714	52.9286	10.3929	63.3214
110da09de2b212b45b400c07b128dd06	10-11 years old	2	Urban	Ethnic Group A	SES 3	33.45	131.9	67.3	10.44	0.96	Normal	No Obesity_WC	No	559.708	270.688	29.1667	13.3542	42.5208
26c101e385de28bb9767537780505083	10-11 years old	1	Urban	Ethnic Group A	SES 2	33.5	138.45	58.8667	8.06252	0.49	Normal	No Obesity_WC	No	445.771	400.5	37.125	10.875	48
cab090b36da3f1d1dc396211485d125d	10-11 years old	2	Urban	Ethnic Group A	SES 1	33.65	134.65	68.1	10.1142	0.79	Normal	No Obesity_WC	Yes	368.55	377.35	66.35	27.15	93.5
a506e79be42d2156b52cc228fb7f82dd	10-11 years old	1	Urban	Ethnic Group A	SES 3	33.9	129.1	63.45	10.1992	1.61	Overweihgt	No Obesity_WC	No	454.875	301.075	36.4	12.5	48.9
f0ff1993635fd502828f953cfadc4154	10-11 years old	2	Urban	Ethnic Group B	SES 3	34.2	136.3	64.5333	10.2954	0.87	Normal	No Obesity_WC	No	720.729	300.125	39.375	15.9375	55.3125
3e93cd81025176915526c239c062bdea	10-11 years old	2	Urban	Ethnic Group A	SES 2	34.4	131.4	72.8333	11.3302	1.33	Overweihgt	No Obesity_WC	No	452.396	286.979	33.6875	16.3542	50.0417
c643f7d635da7ae4402ab5718531db07	10-11 years old	2	Urban	Ethnic Group A	SES 3	34.65	129.25	71.5	11.8985	1.57	Overweihgt	No Obesity_WC	No	512.75	296.833	29.5	5.29167	34.7917
57d2d6e04500672575a8878c8fc26a1b	10-11 years old	1	Urban	Ethnic Group A	SES 3	34.7	137.55	59.7	9.13395	0.96	Normal	No Obesity_WC	Yes	314	358.7	47.6	17.45	65.05
f929e366600d653bcb0f4beaa4d31c69	10-11 years old	1	Urban	Ethnic Group A	SES 2	34.7	138.8	63.3	8.87069	0.83	Normal	No Obesity_WC	Yes	450.521	330.083	51.7292	32.4375	84.1667
e51e6bf389b50b5807e1846575629d77	10-11 years old	1	Urban	Ethnic Group A	SES 3	34.7	129.8	72.0333	10.58	1.65	Overweihgt	No Obesity_WC	Yes	454	355.125	55.0833	16.1667	71.25
f9d83ff2a8ff10ead49c799e88458d41	10-11 years old	2	Urban	Ethnic Group A	SES 1	34.75	130.2	73.55	11.6659	1.37	Overweihgt	No Obesity_WC	Yes	733.964	111.214	222	11.3929	234.821
570587d6927b59b9e16c71f6453e8388	10-11 years old	1	Urban	Ethnic Group A	SES 3	34.8	131.7	66	10.2979	1.5	Overweihgt	No Obesity_WC	Yes	474.229	381.667	42.375	18.9583	61.3333
3073c43ce35224e5bc0c0020b234ee0c	10-11 years old	1	Urban	Ethnic Group B	SES 2	35.2	128.8	70	11.3242	2.06	Obesity	No Obesity_WC	No	494.646	263.229	38.3542	12.0417	50.3958
fb94abcceac604587eda297baca2abfe	10-11 years old	2	Urban	Ethnic Group A	SES 3	35.25	139.55	61.65	10.3013	0.71	Normal	No Obesity_WC	No	608.417	255.667	17.0417	4.95833	22
90a16a9e1302e89aaa48b4d8b3a6ec8d	10-11 years old	2	Urban	Ethnic Group A	SES 3	35.3	131.1	68.2667	12.0718	1.58	Overweihgt	No Obesity_WC	No	673.036	295.464	30.3393	7.83929	38.1786
0cd97dfa542860db7f176ad6e4bdb887	10-11 years old	2	Urban	Ethnic Group A		35.3	134	66.1333	11.296	1.09	Overweihgt	No Obesity_WC	No	624.6	316.9	25.85	6.15	32
7adf7f6368615cbcffde98c001d81cc3	10-11 years old	1	Rural	Ethnic Group A	SES 2	35.6	130.7	68	11.0587	1.76	Overweihgt	No Obesity_WC	Yes	386.304	392.518	77.3571	33.6429	111
a36d532c2fb0a1fc1717efdf99461e68	10-11 years old	1	Urban	Ethnic Group A	SES 2	35.7	132.3	68.05	10.8212	1.63	Overweihgt	No Obesity_WC	No	538.429	355	33.9286	9.41071	43.3393
4371a3535de66386dbd3949e8f25d1f4	10-11 years old	1	Urban	Ethnic Group A		35.8	138.3	65	9.64994	1.06	Overweihgt	No Obesity_WC	Yes	448.85	363.4	51.2	12.925	64.125
ff754ccb0e263083ca65130df8336960	10-11 years old	1	Urban	Ethnic Group B	SES 3	35.9	135.8	70.3	10.2455	1.33	Overweihgt	No Obesity_WC	No	522.464	291.643	55.1071	3.73214	58.8393
54dbe8e723437d0c645d0a6957237eb8	10-11 years old	1	Urban	Ethnic Group A	SES 3	36	137.05	72.15	10.1252	1.3	Overweihgt	No Obesity_WC	No	588.321	298.554	39.7143	13.9107	53.625
9f507e1a5c1a9085fbbc97041f36ea11	10-11 years old	2	Urban	Ethnic Group A	SES 2	36.05	128	70.3	13.0525	1.83	Overweihgt	No Obesity_WC	Yes	486.333	338.375	64.4167	24.3958	88.8125
10e2f010abd98935e4f7bc4de495ef41	10-11 years old	2	Urban	Ethnic Group A	SES 3	36.2	136.7	67.5	11.4217	1.03	Overweihgt	No Obesity_WC	No	541.542	288.188	29.4167	14.3125	43.7292
1ea6c543398c888e75bf9d9743363ba4	10-11 years old	1	Urban	Ethnic Group B	SES 3	36.2	139.75	71.4	9.72724	1.11	Overweihgt	No Obesity_WC	Yes	464.938	324.208	44.7292	19.4792	64.2083
5635d1f575b531bf5cbe430925d32749	10-11 years old	2	Urban	Ethnic Group B	SES 3	36.3	153.05	66.4	7.6542	-0.64	Normal	No Obesity_WC	No	723.375	318.583	28.375	7.91667	36.2917
72bd44d418ac5bee2efd899fa86e7dad	10-11 years old	1	Urban	Ethnic Group A	SES 1	36.35	132.25	70.15	11.2573	1.73	Overweihgt	No Obesity_WC	Yes	383.312	293.333	73.5625	21.5417	95.1042
db94aee5f25d1023e8b583331d0b5fe1	10-11 years old	2	Urban	Ethnic Group A	SES 1	36.35	135.45	69.35	11.9875	1.39	Overweihgt	No Obesity_WC	Yes	495.679	325.071	65.6429	27.1071	92.75
524f4551119c446eabc4dda07b9785ff	10-11 years old	2	Urban	Ethnic Group B	SES 3	36.4	137.95	68.4	11.2567	0.91	Normal	No Obesity_WC	No	507.036	292.571	36.5357	12.0714	48.6071
d7372990a82060a4d9aa0a7989ab6913	10-11 years old	1	Urban	Ethnic Group B	SES 3	36.8	148.1	62.6333	7.83453	0.07	Normal	No Obesity_WC	No	601.854	260.208	27.1667	8	35.1667
14f1ff22fac48a7dfff8951d27a16b52	10-11 years old	1	Urban	Ethnic Group A	SES 3	37.1	138.7	64.9	10.3738	1.22	Overweihgt	No Obesity_WC	No	455.75	274.083	30.9583	17.0625	48.0208
1c344688d34e203bd8dbedf9d9c6d437	10-11 years old	1	Urban	Ethnic Group A		37.2	142.1	67.55	9.67361	0.9	Normal	No Obesity_WC	Yes	583.839	301.304	55.9286	22.125	78.0536
d6e72950c12bb200b862f63920a37de8	10-11 years old	1	Urban	Ethnic Group A	SES 3	37.3	143.6	63	9.34633	0.73	Normal	No Obesity_WC	Yes	480.857	308.268	43.5714	24.0714	67.6429
70194e59b11585990466e423c651620e	10-11 years old	2	Urban	Ethnic Group A	SES 3	37.45	137.45	67.1	12.3349	1.37	Overweihgt	No Obesity_WC	No	504.5	302.357	23.3214	10	33.3214
92687a87bffa1951b0953ce0a4b24e27	10-11 years old	1	Urban	Ethnic Group A	SES 3	37.75	131.3	74.25	12.4407	2.05	Obesity	No Obesity_WC	Yes	700.083	314.5	47.7292	15.9375	63.6667
06adc1e4fc7bda98f8858c35f3c54971	10-11 years old	2	Urban	Ethnic Group A	SES 3	38.1	134.45	68.8	13.416	1.73	Overweihgt	No Obesity_WC	No	460.5	352.625	24.25	5.91667	30.1667
cf9ddfba59812dcff25536dbb7abaffa	10-11 years old	1	Urban	Ethnic Group A	SES 3	38.3	136.4	66.2333	11.7097	1.65	Overweihgt	No Obesity_WC	No	385.3	413.05	43.25	14.9	58.15
900cdbc9a69f7bb5f2e794994b81f30a	10-11 years old	1	Urban	Ethnic Group A	SES 2	38.4	134.7	70.65	12.3705	2.04	Obesity	No Obesity_WC	No	695.688	331.854	40.3542	12.1042	52.4583
6c9f973cb90149db3eec70c8433b3d09	10-11 years old	2	Urban	Ethnic Group A		39	144.15	67.55	11.6399	0.77	Normal	No Obesity_WC	No	498.583	307.958	28.1667	7.83333	36
0b907bd06803cf206b0d661ce3bfb144	10-11 years old	2	Urban	Ethnic Group A	SES 2	39.3	144.45	64.2667	11.7698	0.79	Normal	No Obesity_WC	Yes	455.375	290.125	55.375	15.4583	70.8333
4e6d4a680f7e1aba3292ba4c6daa7d39	10-11 years old	1	Urban	Ethnic Group B	SES 3	39.7	141.6	67	11.4858	1.41	Overweihgt	No Obesity_WC	Yes	456.286	358.625	58.3393	22.4821	80.8214
5c8b256572658c2292aa0bee4337c762	10-11 years old	1	Urban	Ethnic Group B		40.05	140.2	71.85	12.2047	1.72	Overweihgt	No Obesity_WC	Yes	511.146	292.458	55.5833	24.2708	79.8542
f2c47dbf35eab9dc47f5d5874dd0d706	10-11 years old	2	Urban	Ethnic Group A	SES 3	40.2	137.1	72.1667	14.1379	1.6	Overweihgt	No Obesity_WC	No	554.911	236.946	21.2321	5.83929	27.0714
d2e94202e3530c10d10e903af0e359a0	10-11 years old	2	Urban	Ethnic Group A	SES 3	40.4	133.55	72.75	15.2404	2.09	Obesity	No Obesity_WC	Yes	420.167	389.667	56.75	11.375	68.125
ec785e5b8a727d71031db01c5aad9b98	10-11 years old	2	Urban	Ethnic Group B	SES 3	40.55	139.2	66.4333	14.0953	1.63	Overweihgt	No Obesity_WC	No	602.95	267.4	27.85	8.7	36.55
f5f782e790d57ecac2bd76133c6bfc1c	10-11 years old	2	Urban	Ethnic Group A	SES 3	40.6	137.5	70.85	14.4694	1.74	Overweihgt	No Obesity_WC	No	574.107	241.821	15.3214	4.07143	19.3929
9f8e410584d90df401edebe939b665c8	10-11 years old	2	Urban	Ethnic Group A	SES 3	40.65	140.45	69.65	13.9014	1.56	Overweihgt	No Obesity_WC	No	565.786	277.607	18.6071	5.67857	24.2857
811f0604881c0ba78bd0e057adcb4d83	10-11 years old	1	Urban	Ethnic Group A	SES 3	40.65	145.35	70.2	11.3628	1.36	Overweihgt	No Obesity_WC	Yes	584.417	282.958	53.8333	18.25	72.0833
e7f84a30945bba71b5f4a22abfcce047	10-11 years old	2	Urban	Ethnic Group A	SES 3	40.95	135.25	73.8667	15.1885	1.94	Overweihgt	No Obesity_WC	No	680.643	298.679	35.25	11	46.25
7d44e3b3a1496f79efa42fa1a24c704b	10-11 years old	2	Urban	Ethnic Group A	SES 3	41.25	134.1	74.5	15.6613	2.07	Obesity	No Obesity_WC	No	457.536	317.286	29.75	7.53571	37.2857
3296be30cfe1bde802963df32c13c116	10-11 years old	1	Urban	Ethnic Group A	SES 3	41.5	139.6	71.9	13.3404	1.97	Overweihgt	No Obesity_WC	No	554.893	281.036	24.3929	7.32143	31.7143
f5fc353f38e95d7c6879a354ca71bf82	10-11 years old	2	Urban	Ethnic Group A	SES 3	41.65	130.75	75.7	16.6106	2.33	Obesity	No Obesity_WC	No	455.6	363.6	27.3	5.75	33.05
6e77cf2f4dd586d60f1ecf90c4e50dc2	10-11 years old	2	Urban	Ethnic Group A	SES 3	41.9	144.95	72.35	13.7381	1.39	Overweihgt	No Obesity_WC	No	571.25	293.125	18	7.04167	25.0417
8fddb74978bf01183b01409ecf16ecc0	10-11 years old	2	Urban	Ethnic Group A	SES 3	42.15	143.9	70.9333	14.1102	1.45	Overweihgt	No Obesity_WC	No	391.714	371.214	37.9286	10.75	48.6786
86cf573d8275e2e10b60e1941609cefa	10-11 years old	2	Urban	Ethnic Group A	SES 3	42.95	138.1	74.9	15.9448	1.91	Overweihgt	No Obesity_WC	No	537.768	306.821	26.75	7.94643	34.6964
5d109f81371db0e2c7eb282eeb07d075	10-11 years old	2	Urban	Ethnic Group A		43.1	149.6	66.4	13.1491	0.99	Normal	No Obesity_WC	No	516.286	275.179	26.0357	12.8571	38.8929
b0e51d88b9f3e6152ea019973a3b342b	10-11 years old	1	Urban	Ethnic Group A	SES 3	44.45	139.15	71.45	15.4625	2.31	Obesity	No Obesity_WC	No	421.85	419.65	48.55	7.625	56.175
249684ef7a1a5f8198252b6e7eabf068	10-11 years old	2	Urban	Ethnic Group A	SES 2	44.9	143.65	76	16.0634	1.76	Overweihgt	No Obesity_WC	No	617.083	252.896	43.5208	16	59.5208
7334c35cfb9545ab11f453cab2977f26	10-11 years old	2	Urban	Ethnic Group A	SES 3	45.1	146.3	68.4	15.4489	1.53	Overweihgt	No Obesity_WC	No	610.688	308.542	26.5417	4.39583	30.9375
28b7405d1b83145144c2b8c9d4df2d7f	10-11 years old	1	Urban	Ethnic Group A	SES 3	52.2	131.5	50.6	23.2597	4.09	Obesity	No Obesity_WC	Yes	627.125	379.232	55.8036	17.8393	73.6429
75ab49003ab58201ed557719bdc586dd	10-11 years old	2	Urban	Ethnic Group B	SES 3	54.15	125.1	54.6	27.4987	4.27	Obesity	No Obesity_WC	Yes	423.625	416.429	53.2321	15.0893	68.3214
54bc88f542fc8735cc27bdcf6694c804	10-11 years old	1	Urban	Ethnic Group A	SES 3	65.5	146.5	62.2	28.8351	3.71	Obesity	No Obesity_WC	Yes	333.917	381.792	72.375	28.3333	100.708
9750aa12db933d5d318d257e84b97829	10-11 years old	2	Urban	Ethnic Group A	SES 3	37.35	139.2	73.4	11.8024	1.11	Overweihgt	Obesity_WC	No	495.25	329.25	38.8929	12.9464	51.8393
e92c142c0618e235635c86ae0d73ab56	10-11 years old	1	Urban	Ethnic Group A	SES 2	38.5	134.35	75.8	12.4337	1.99	Overweihgt	Obesity_WC	Yes	478.232	342.125	72.5893	16.9821	89.5714
a3b3e8faf0cda2548440a6e7bfec55fe	10-11 years old	1	Urban	Ethnic Group A	SES 3	38.6	132.1	76.75	12.9864	2.21	Obesity	Obesity_WC	No	434.95	411.65	45.25	11.6	56.85
6d74c2e7458d06e9331c2bb242cb243c	10-11 years old	2	Rural	Ethnic Group A		39.55	133.1	76.1	14.6815	1.99	Overweihgt	Obesity_WC	No	610.667	360.875	44.2083	10.7083	54.9167
0eb0ae8607bdcd950c479696601ede48	10-11 years old	1	Urban	Ethnic Group A	SES 3	40.2	131.6	77.9333	14.3303	2.59	Obesity	Obesity_WC	No	441.214	376.732	48.5893	7.66071	56.25
286b7de6c28bdc00330efe61e759ef7e	10-11 years old	1	Urban	Ethnic Group A	SES 2	42.4	137.25	77	14.6261	2.38	Obesity	Obesity_WC	Yes	438.518	382.857	57.6607	18.4286	76.0893
7d914d62db11a68b522318402dc63816	10-11 years old	1	Urban	Ethnic Group A	SES 3	42.8	146.8	76.15	12.3793	1.51	Overweihgt	Obesity_WC	No	590	432.958	40.8333	16.2083	57.0417
59152446e5dc6165254d40259aa5f650	10-11 years old	2	Urban	Ethnic Group A	SES 3	43.95	135.4	85.15	17.2764	2.21	Obesity	Obesity_WC	Yes	512.643	296.036	54.6429	12.9286	67.5714
23897f10c698fc5b0ef11169cfc4c5ee	10-11 years old	1	Urban	Ethnic Group A	SES 3	44.05	136.4	77	15.9511	2.57	Obesity	Obesity_WC	No	492.5	282.2	27.8	18.75	46.55
4f56b48c74ae59bc087c084374eddde9	10-11 years old	2	Urban	Ethnic Group A	SES 1	45.45	137.55	78.4333	17.8672	2.2	Obesity	Obesity_WC	No	452.958	357.833	35.2917	4.66667	39.9583
c099c1f8918899541ec74ebc957cbfce	10-11 years old	1	Urban	Ethnic Group A		46	136.9	82.4	17.2901	2.78	Obesity	Obesity_WC	No	493.929	328.75	47.3214	7.10714	54.4286
938a5308756a77b1d28b29ac6cff6977	10-11 years old	1	Urban	Ethnic Group A	SES 3	46.85	133.7	82.9333	18.6015	3	Obesity	Obesity_WC	No	579.286	360.179	48.2143	10.9107	59.125
e0e09951f61fed537fba9bd4673c6673	10-11 years old	2	Urban	Ethnic Group B	SES 3	47.15	139.3	78.1	18.9262	2.42	Obesity	Obesity_WC	No	529.625	337.75	22.125	4.875	27
e98aaa3d95020a940e56353d01c6ceb7	10-11 years old	2	Urban	Ethnic Group B	SES 3	47.75	136.5	80.2	20.0422	2.66	Obesity	Obesity_WC	Yes	492.071	314.107	59.0357	16.6429	75.6786
21f49096b68f7910ef58f0c020e47f2e	10-11 years old	1	Urban	Ethnic Group A	SES 3	49.6	140.8	81.1	19.029	2.97	Obesity	Obesity_WC	Yes	512.521	295.792	68.6042	49.7292	118.333
0689537652f59ca8ac71db387fd6d7a9	10-11 years old	2	Urban	Ethnic Group A	SES 2	50	148	77.8	18.6364	2.04	Obesity	Obesity_WC	No	417.679	381.679	45.1786	13.0714	58.25
3419b9914590d5dc20d79a819339bdde	10-11 years old	1	Urban	Ethnic Group B	SES 3	51.2	144.35	79.35	19.1665	2.81	Obesity	Obesity_WC	No	492.75	282.542	40.2917	13.4583	53.75
3aebcf9b696c9b406195b90c0867cc41	10-11 years old	1	Urban	Ethnic Group A	SES 3	51.9	144.5	80.5	19.4924	2.74	Obesity	Obesity_WC	No	488.083	264.604	31.625	13.2917	44.9167
eeb357d8a8f470688c64c63cc6feb037	10-11 years old	2	Urban	Ethnic Group A	SES 2	54.05	144.2	88.4333	22.6042	2.57	Obesity	Obesity_WC	No	606.333	318.958	34.4167	10.2083	44.625
fa1d76fd20a7f111f3fc469a7a8094ea	10-11 years old	2	Urban	Ethnic Group A	SES 3	54.2	142.3	81.15	23.2753	2.71	Obesity	Obesity_WC	Yes	401.975	414.7	72.975	38.425	111.4
0c6a341f826560a39ee205517a65562c	10-11 years old	1	Urban	Ethnic Group B	SES 3	55	148.75	79.5	20.5662	2.81	Obesity	Obesity_WC	No	703.25	330.7	37.35	8.7	46.05
111f376a68c08f93a33e8ac2c27adca5	10-11 years old	2	Urban	Ethnic Group A	SES 3	57	148.4	90.6667	23.5236	2.52	Obesity	Obesity_WC	No	616.6	296.75	24.35	3.75	28.1
7ee7b29f3b44140b8fff781e33007b33	10-11 years old	2	Urban	Ethnic Group A	SES 3	58.9	148.2	85.55	25.0914	2.72	Obesity	Obesity_WC	No	543.143	220.339	24.3214	7.05357	31.375
c0427413c221f2bd25f5d81aa7027c08	10-11 years old	2	Rural	Ethnic Group A	SES 2	22.25	122.1	52.25	4.76443	-1.16	Normal	No Obesity_WC	Yes	556.875	321.429	43	18.6607	61.6607
4c2d51cd861b2e7979b6c9c5c119b0b2	10-11 years old	1	Urban	Ethnic Group A	SES 1	22.5	124.45	53.9	3.63949	-1.6	Normal	No Obesity_WC	Yes	624.833	256.396	51.7292	19.3958	71.125
d3050a7e710e80f9b59bf1a2405b8e43	10-11 years old	1	Urban	Ethnic Group A	SES 3	23.6	127.35	54.55	3.89413	-1.48	Normal	No Obesity_WC	Yes	412.688	364.875	82.0625	31.6667	113.729
6fc1de4223c33b598219d66e8361ce56	10-11 years old	1	Urban	Ethnic Group B	SES 3	23.75	126.05	55.4667	4.02682	-1.34	Normal	No Obesity_WC	No	468.688	328.938	38.8542	9.66667	48.5208
f6fd09d9dc96686cfc6b8810dbf1a87a	10-11 years old	2	Urban	Ethnic Group A	SES 3	24.6	123.2	57.5	5.88136	-0.55	Normal	No Obesity_WC	Yes	485.95	325.1	57.65	19.15	76.8
dee1d6af5211ce2381d4f494af3281c9	10-11 years old	2	Urban	Ethnic Group A	SES 2	24.75	132.2	54.3333	4.73513	-1.66	Normal	No Obesity_WC	Yes	430.175	408.925	49.575	16.45	66.025
c296fe511b580c8e33ea55b792d0c013	10-11 years old	1	Urban	Ethnic Group B		25.35	132.35	56.25	4.1023	-1.51	Normal	No Obesity_WC	No	422.625	277	32.0833	17.2917	49.375
935079eb17b2fb6be2ff3149d6b8193a	10-11 years old	1	Urban	Ethnic Group B	SES 2	25.45	133.4	55.2	3.87383	-1.76	Normal	No Obesity_WC	Yes	493.304	294.839	45.3929	36.6786	82.0714
fa7b7bb3f61d493f60cb6af431de338e	10-11 years old	2	Rural	Ethnic Group B	SES 3	25.55	130.3	53	5.26705	-1.35	Normal	No Obesity_WC	No	642.042	292.917	31.7083	13.9583	45.6667
7ac5420786be78a8f83ba916647d68f5	10-11 years old	1	Urban	Ethnic Group A		26.35	132.9	59.1	4.47884	-1.26	Normal	No Obesity_WC	Yes	433.375	404.667	40.75	22.2917	63.0417
6438086bd7845587f2f4af38155290ad	10-11 years old	1	Urban	Ethnic Group B	SES 3	26.5	129.9	65	5.15517	-0.64	Normal	No Obesity_WC	No	482.9	203.7	26.35	19.75	46.1
6e0cd62b4100f7723b27e0603670ea34	10-11 years old	1	Urban	Ethnic Group B	SES 3	26.6	127.3	60.6	5.63922	-0.22	Normal	No Obesity_WC	Yes	356.875	381.938	58.25	27.0625	85.3125
8da1771590b2b7c419913af41daeedf0	10-11 years old	1	Urban	Ethnic Group A	SES 1	27.1	134.35	54.8667	4.70766	-1.14	Normal	No Obesity_WC	Yes	469.146	401.188	94.9167	43.2917	138.208
2cd78e01f995891ca059c6a69cbd5309	10-11 years old	2	Urban	Ethnic Group A	SES 1	27.7	127.05	60.75	7.30422	0	Normal	No Obesity_WC	No	437.25	368.6	38.9	4.75	43.65
2338726694ae91c084bf98e652756d98	10-11 years old	1	Urban	Ethnic Group A		28.2	127.2	57.25	6.64551	0.33	Normal	No Obesity_WC	Yes	722.792	123.5	224.417	8.875	233.708
65f962872a72802398c09adc5c949a5c	10-11 years old	2	Urban	Ethnic Group B	SES 3	28.35	132.75	63.5333	6.76291	-0.53	Normal	No Obesity_WC	No	772.786	265.107	26.1429	9.46429	35.6071
2ceb0785655777171bb148de3535d265	10-11 years old	2	Urban	Ethnic Group A	SES 3	28.55	138.45	57.6	5.85734	-1.22	Normal	No Obesity_WC	No	691.2	265.9	33.2	13.5	46.7
115ac845b729ec83daacc53709d5ad86	10-11 years old	1	Urban	Ethnic Group A	SES 3	28.55	138.45	59.9	4.75268	-1.25	Normal	No Obesity_WC	No	578.625	272.417	21.5417	6.33333	27.875
0bcd18fa16a4889fb253667e905c8059	10-11 years old	1	Urban	Ethnic Group B	SES 2	28.7	135.2	57.25	5.44399	-0.72	Normal	No Obesity_WC	Yes	409.594	339.531	42.8438	17.1875	60.0312
3e3534aebf721e7b3205c047b9a8349a	10-11 years old	1	Urban	Ethnic Group B	SES 3	28.8	132.2	58.1667	5.93246	-0.37	Normal	No Obesity_WC	No	767.554	270.446	31.5536	8.94643	40.5
f8e71b8171f818667af243da84db1412	10-11 years old	1	Urban	Ethnic Group A	SES 3	28.9	140.85	54.1333	4.41893	-1.55	Normal	No Obesity_WC	Yes	423.071	321.786	53.3929	25.0357	78.4286
fdd6dec2aa5db13215f10e2589bb24cb	10-11 years old	1	Urban	Ethnic Group A	SES 1	28.95	133.4	62.5	5.82806	-0.47	Normal	No Obesity_WC	No	590.917	235.917	35.4167	10.75	46.1667
015c205c60bea021718897b5a72742cf	10-11 years old	2	Urban	Ethnic Group A	SES 3	28.95	141.9	54.85	5.32756	-1.66	Normal	No Obesity_WC	No	486.425	233.25	33.8	11.175	44.975
ceca222dd5a2d9910a0615330bef583c	10-11 years old	1	Urban	Ethnic Group A	SES 2	29	131.7	57.9333	6.27503	-0.12	Normal	No Obesity_WC	Yes	375.292	327.042	68.375	36.2917	104.667
e1ab180e6ceab86f07d6bd0e45944008	10-11 years old	2	Urban	Ethnic Group A	SES 3	29	136.5	56.3	6.58216	-0.73	Normal	No Obesity_WC	No	470.75	316.208	33.8333	25.9167	59.75
43c06b3b1b8d0021c921fc765fe85d1b	10-11 years old	2	Urban	Ethnic Group A	SES 2	29.1	141.85	55	5.55666	-1.47	Normal	No Obesity_WC	No	500.729	286.292	27.6875	9.47917	37.1667
b305284a2867543370953a83c10e18eb	10-11 years old	1	Urban	Ethnic Group A	SES 3	29.3	139.8	56.95	4.83164	-1.26	Normal	No Obesity_WC	No	647.146	258.646	22.1875	9.58333	31.7708
1106cbc14898b6fd57d3099f25ba2895	10-11 years old	1	Urban	Ethnic Group B	SES 3	29.3	137.4	62.35	5.44585	-0.78	Normal	No Obesity_WC	Yes	524.333	249.792	50.7917	12.8333	63.625
f51b5f5862372a01b00d09bf9fca2028	10-11 years old	2	Urban	Ethnic Group A	SES 3	29.4	143.9	59.0667	5.05204	-1.92	Normal	No Obesity_WC	No	771.938	270.688	28.625	7	35.625
3db8b72f2a6d11e15ce15990c8637d44	10-11 years old	1	Urban	Ethnic Group A	SES 3	29.55	137.65	57.5	5.43089	-0.83	Normal	No Obesity_WC	Yes	518.646	258.396	45.7708	28.9375	74.7083
e30138e9a57b6e827e68303565380c92	10-11 years old	1	Urban	Ethnic Group A	SES 3	29.6	138.55	57.7333	5.45817	-0.79	Normal	No Obesity_WC	Yes	523.542	317.938	55.1875	13.125	68.3125
51db703c7c69be3ea2ad8605260f87f0	10-11 years old	2	Urban	Ethnic Group B	SES 1	29.65	135.1	64.7667	7.1039	-0.51	Normal	No Obesity_WC	Yes	381.25	336.375	59.8333	14.4167	74.25
4e368375df0274780aa553f097a83b97	10-11 years old	1	Urban	Ethnic Group A		29.7	138.9	57.25	5.29294	-0.95	Normal	No Obesity_WC	No	531	264.4	27.8	12	39.8
56c3798b401bb571646aaac99ea6e4bf	10-11 years old	1	Urban	Ethnic Group B	SES 3	29.85	139.25	55.35	5.31147	-0.95	Normal	No Obesity_WC	No	485.625	333.458	20.8333	8	28.8333
e46f787975ba3f12573a2ac151f87314	10-11 years old	2	Urban	Ethnic Group A	SES 3	29.95	138	61	6.76852	-0.76	Normal	No Obesity_WC	No	492.917	303.542	33.5	18.5417	52.0417
2163676a1e3435b6546da9fd21bed9b1	10-11 years old	2	Urban	Ethnic Group A	SES 3	30	146.05	59.75	5.09192	-1.87	Normal	No Obesity_WC	No	491.083	289.833	33.1042	15.5	48.6042
140bc58465abc65faf1974b84817b511	10-11 years old	1	Rural	Ethnic Group A	SES 2	30	127.15	60.25	7.79565	0.82	Normal	No Obesity_WC	Yes	616.107	325.679	54.9286	17.1429	72.0714
e51f450cfddd17048b5942389f247706	10-11 years old	2	Urban	Ethnic Group A	SES 2	30.05	138	59.5	6.66172	-0.9	Normal	No Obesity_WC	Yes	407.542	430	78.875	23.3958	102.271
f18aca2ffdff426f519fe03c405dd9b9	10-11 years old	1	Urban	Ethnic Group A	SES 3	30.5	134.3	63.45	6.68514	-0.05	Normal	No Obesity_WC	No	557.55	282.45	36.55	18.45	55
043c67033fc3e921bc66a99e2eef5a9e	10-11 years old	1	Rural	Ethnic Group A	SES 1	30.7	133.4	62.1	7.14745	0.27	Normal	No Obesity_WC	Yes	617.292	314.542	73	20.5	93.5
29aff4954994e123ba09bd5a396e854b	10-11 years old	1	Urban	Ethnic Group A	SES 3	30.9	137.55	59.8	6.15396	-0.48	Normal	No Obesity_WC	Yes	442	343.625	57.5833	19.5417	77.125
a984b494d68d8e8cf877057eaf2b73b1	10-11 years old	1	Urban	Ethnic Group B	SES 3	30.9	143.7	60.75	5.09837	-1.15	Normal	No Obesity_WC	No	539.958	319.833	26.3333	6.29167	32.625
ae8547d288171ebed6e4a48d5dbce881	10-11 years old	2	Urban	Ethnic Group A	SES 3	31.2	144.5	56.1333	6.19371	-1.25	Normal	No Obesity_WC	No	482.321	267.714	34.6071	11.6071	46.2143
2a6f774f19c365076d4bd1c10de82cab	10-11 years old	2	Urban	Ethnic Group A	SES 2	31.2	140	59.5667	7.15747	-0.66	Normal	No Obesity_WC	Yes	590.396	317.854	50.625	10.2292	60.8542
8498b3ece365c276df501f4e71768987	10-11 years old	2	Urban	Ethnic Group B	SES 3	31.25	135.55	58.2667	8.04163	-0.14	Normal	No Obesity_WC	No	566.708	319.229	44.7708	8.35417	53.125
7b7482636e9ee549645cae2c73963afa	10-11 years old	2	Urban	Ethnic Group A	SES 3	31.35	138.4	58.5	7.51878	-0.48	Normal	No Obesity_WC	No	556.661	260.75	22.6071	3.30357	25.9107
6caf6d03d341f815de86a4c7d1ccf15d	10-11 years old	1	Urban	Ethnic Group A	SES 3	31.5	140.8	57.5	6.0806	-0.55	Normal	No Obesity_WC	No	646.554	316.054	24.1786	5.46429	29.6429
6d7dbe93cc04c044bf5505aa64ebed9a	10-11 years old	1	Urban	Ethnic Group A	SES 3	31.55	143.2	55.85	5.58996	-0.87	Normal	No Obesity_WC	No	593	233	19.0179	8.55357	27.5714
a64b4ca04bd32fa2381e2173e44b767e	10-11 years old	1	Urban	Ethnic Group A		31.6	134.75	62.85	7.33934	0.24	Normal	No Obesity_WC	Yes	438.458	354.458	68.4583	14.5417	83
c5daf76e746daed3147701c0d4945604	10-11 years old	1	Urban	Ethnic Group A	SES 3	31.7	135.7	60.2	7.2764	0.2	Normal	No Obesity_WC	Yes	494.625	327.321	52.4643	30.8036	83.2679
adfe960e19ba68815efffc293bab9edd	10-11 years old	2	Urban	Ethnic Group A	SES 1	31.8	140.95	59.55	7.18516	-0.76	Normal	No Obesity_WC	Yes	470.208	320.396	50.7708	23.7708	74.5417
be33c990079db5a2fb867076ebf2d573	10-11 years old	1	Urban	Ethnic Group A	SES 3	32.1	134.6	59.4	7.5618	0.28	Normal	No Obesity_WC	Yes	442.875	366.146	92.7708	24.7917	117.562
8f6ea6f0e408a0c688337c9d5653a693	10-11 years old	2	Urban	Ethnic Group A	SES 1	32.3	144.8	60.05	6.67218	-1.1	Normal	No Obesity_WC	No	444.55	315.55	43.5	14.85	58.35
d42ad0a8c02b00355cb387b469b49b78	10-11 years old	2	Urban	Ethnic Group A	SES 3	32.55	135.5	60.7	8.77183	0.06	Normal	No Obesity_WC	No	415.929	320	38.3214	16.4643	54.7857
4c8615297967de7e369df0a298a568eb	10-11 years old	2	Urban	Ethnic Group A	SES 3	32.6	144.55	59.5	6.8945	-1	Normal	No Obesity_WC	No	514.525	228.675	22.925	4.675	27.6
ec2b2df5d73a1d3eab83cf2ede1d9b34	10-11 years old	2	Urban	Ethnic Group A	SES 3	32.7	136.9	63.6	8.85006	0.17	Normal	No Obesity_WC	No	734.396	310.521	26.4375	4.8125	31.25
cac0bff4fe71c9f3085140f74396cb17	10-11 years old	2	Urban	Ethnic Group B	SES 1	33	129.25	63.45	10.5459	1.07	Overweihgt	No Obesity_WC	No	532.375	361.167	45.875	13.8333	59.7083
30c53d7b5390cef55b80a8e5c7ac48cd	10-11 years old	2	Urban	Ethnic Group A	SES 3	33.05	134	69.2	9.66284	0.57	Normal	No Obesity_WC	No	532.5	264.036	36.9464	10.625	47.5714
e8ccbce3b584259b5432b57fe93ff544	10-11 years old	1	Urban	Ethnic Group B	SES 3	33.25	137.9	67.05	7.82464	0.33	Normal	No Obesity_WC	No	669.786	340.732	24.8929	10.9821	35.875
406b01761f4470629c43f43ddcecf42f	10-11 years old	2	Urban	Ethnic Group A	SES 3	33.3	137.6	66	9.15825	0.27	Normal	No Obesity_WC	No	483.938	415.896	42.4792	16.4167	58.8958
cea622d16b041c7022024470412e7543	10-11 years old	1	Urban	Ethnic Group A	SES 3	33.35	146.45	61.35	5.71454	-0.93	Normal	No Obesity_WC	Yes	493.771	322.188	53.3333	19.0625	72.3958
14474b57631bfc8ee0a91999f04d9138	10-11 years old	1	Urban	Ethnic Group B	SES 3	33.45	133.35	67.2	8.87446	0.89	Normal	No Obesity_WC	No	476.625	342.792	29.6667	7.20833	36.875
5bc98e551af6f8533aca61d5858b3cef	10-11 years old	1	Urban	Ethnic Group A	SES 3	33.75	139.9	62.6333	7.6989	0.2	Normal	No Obesity_WC	No	598.214	259.321	32.7857	13.5357	46.3214
1b94c7db2bd2cc06b886c77f35e08e31	10-11 years old	2	Urban	Ethnic Group A	SES 3	33.8	142.2	67.95	8.47131	-0.17	Normal	No Obesity_WC	Yes	465.458	306.958	43.625	21.7917	65.4167
b1aeacabbca08722ddbc85e79710a310	10-11 years old	1	Urban	Ethnic Group A	SES 2	34.35	137.8	66.75	8.61923	0.65	Normal	No Obesity_WC	No	431.292	391.271	37.2708	12.0417	49.3125
e067a7d378551b56ddaef8406dd2c8de	10-11 years old	1	Urban	Ethnic Group A	SES 3	34.5	132.75	65.5	9.79943	1.26	Overweihgt	No Obesity_WC	Yes	545.25	357.333	75.7292	18.5833	94.3125
55b466bf3fbd65ac88d9787ea51100b8	10-11 years old	1	Urban	Ethnic Group A	SES 3	34.8	142.8	60.7	7.48821	-0.05	Normal	No Obesity_WC	Yes	471.292	342.521	39.7708	26.875	66.6458
46c4d639ed0e63a2db1e087572793324	10-11 years old	2	Urban	Ethnic Group B	SES 1	34.9	135.7	66.3	10.6127	0.79	Normal	No Obesity_WC	No	556.357	352.536	34.3214	8.39286	42.7143
c199081c580c20cc47aa69fc4fd0d4fa	10-11 years old	2	Urban	Ethnic Group B	SES 3	34.95	141.9	62.55	9.31126	0.14	Normal	No Obesity_WC	No	561.214	361.196	29.1786	11.5179	40.6964
5697c75b2fc9eab29669061accd0d09d	10-11 years old	2	Urban	Ethnic Group A	SES 3	34.95	134.45	67.4	10.7924	0.83	Normal	No Obesity_WC	No	538.825	274.1	27.925	9.175	37.1
f2f6b1805bedce2977509a5b5311344e	10-11 years old	2	Urban	Ethnic Group A	SES 3	34.95	139.25	65.6667	9.64974	0.22	Normal	No Obesity_WC	No	513.188	327.75	38.1458	6.08333	44.2292
b31be183595b3134a2b449c7a30523c0	10-11 years old	2	Urban	Ethnic Group A	SES 1	35.05	142	64.75	9.34476	0.14	Normal	No Obesity_WC	Yes	341.35	328.6	72.4	43.6	116
305ea67e9434767748c335bc2f72c9eb	10-11 years old	2	Urban	Ethnic Group A	SES 3	35.05	138.45	64.1	10.1602	0.55	Normal	No Obesity_WC	Yes	439.458	347.292	63.5	26.0417	89.5417
70f1a886d121b01bc0dc14f2f3fcf85d	10-11 years old	1	Urban	Ethnic Group B	SES 3	35.05	142.55	61.05	8.01418	0.26	Normal	No Obesity_WC	Yes	717.143	122.607	223.393	15.5357	239.107
290f89d9bcc6569f954ff45bb9e8d8ca	10-11 years old	1	Urban	Ethnic Group A	SES 3	35.15	133.3	67.95	10.1481	1.35	Overweihgt	No Obesity_WC	No	526.143	254.036	44.3571	6.71429	51.0714
2f572488cf892db0749a01e976914612	10-11 years old	2	Urban	Ethnic Group A	SES 1	35.2	137.55	65.9667	10.2838	0.53	Normal	No Obesity_WC	No	567.446	343.393	40.0179	4.64286	44.6607
b548a5b6fc908462f1ef155c28d9c903	10-11 years old	2	Urban	Ethnic Group A	SES 2	35.35	139.5	60.6	10.0061	0.39	Normal	No Obesity_WC	Yes	476.042	353.875	47.4167	18.375	65.7917
533f29dc20e816cb91b46a3b019eacfb	10-11 years old	1	Urban	Ethnic Group A	SES 3	35.45	133.9	67.25	10.232	1.35	Overweihgt	No Obesity_WC	Yes	543.839	314.107	41.2857	22.2143	63.5
3269a5675b06ca8589f82c17f6f4bafc	10-11 years old	1	Urban	Ethnic Group B	SES 3	35.45	141.1	61.6	8.3151	0.31	Normal	No Obesity_WC	Yes	636.667	323.396	57.6458	17.2917	74.9375
6b932434c57e9ffb5b20f129e606263c	10-11 years old	2	Urban	Ethnic Group A	SES 3	35.5	131.35	63.7	11.7348	1.19	Overweihgt	No Obesity_WC	No	759.464	272.536	32.2679	14.5893	46.8571
b83f33a7acfb174c4267b1982bbabea2	10-11 years old	2	Urban	Ethnic Group A	SES 2	35.6	143.4	66.4	9.31939	0.04	Normal	No Obesity_WC	No	423.325	310.65	42.525	9.625	52.15
2aa143575238f1af11a86b153c7d5976	10-11 years old	2	Urban	Ethnic Group B	SES 3	35.75	138.7	68.7	10.4102	0.52	Normal	No Obesity_WC	No	552.929	277.786	15.7857	5.78571	21.5714
9408c59c6527e3a5608bf2af417cf9ad	10-11 years old	2	Urban	Ethnic Group A	SES 3	36.2	138.25	66.7	10.6982	0.55	Normal	No Obesity_WC	Yes	448.214	279.714	56	26.5	82.5
886c11f6e75025a2ed3954a01be2992b	10-11 years old	1	Urban	Ethnic Group A	SES 3	36.25	138.65	68.35	9.44722	0.79	Normal	No Obesity_WC	No	441.714	354.946	34.3571	14.1786	48.5357
6f08f9ada2c9124b52778ba8e521ebf9	10-11 years old	1	Urban	Ethnic Group A	SES 3	36.35	141.4	67.3667	9.03381	0.62	Normal	No Obesity_WC	Yes	713.979	127.583	227	11.2083	238.438
fcd4504fd24eeed6bce86935bf5e5760	10-11 years old	1	Urban	Ethnic Group B	SES 2	36.45	140.45	62.9	9.25385	0.69	Normal	No Obesity_WC	Yes	532.146	339.188	50.5	22.0417	72.5417
4be78d3c7e34e4a15bafb95bc88b2141	10-11 years old	2	Urban	Ethnic Group A	SES 3	36.45	141.05	73.35	10.4585	0.49	Normal	No Obesity_WC	No	842.143	217.518	13.3393	5.5	18.8393
46951588f4ecd4758e993099f6574075	10-11 years old	2	Urban	Ethnic Group B	SES 3	36.5	146	63.1	9.44437	0.07	Normal	No Obesity_WC	No	464.464	350.714	27.2857	6.75	34.0357
2da06c4634c3f510762bc7e8e5b0666a	10-11 years old	2	Urban	Ethnic Group A	SES 3	36.55	147.8	61.85	8.96622	-0.17	Normal	No Obesity_WC	No	575.946	287.625	36.8036	15.3929	52.1964
837e443d316cb51a4a36332f128949e7	10-11 years old	2	Urban	Ethnic Group A	SES 3	36.65	135.35	66.75	11.7327	1	Normal	No Obesity_WC	Yes	488.167	295.292	52.5625	9.5	62.0625
8bef77c70e7cc7e7be2f178d54796f89	10-11 years old	1	Urban	Ethnic Group A	SES 1	36.7	139.45	64.15	9.54186	0.78	Normal	No Obesity_WC	No	510.85	252.95	30.4	6.4	36.8
ce03519be813c038b5c442094f090777	10-11 years old	1	Urban	Ethnic Group A	SES 3	36.85	140.65	70.5667	9.40456	0.71	Normal	No Obesity_WC	No	613	256.375	19.1429	7.75	26.8929
f89ed8a5afc0e51acc718efa2cdbc910	10-11 years old	2	Urban	Ethnic Group A	SES 3	36.9	146.25	65.5	9.3492	-0.12	Normal	No Obesity_WC	No	775.025	271.825	23.3	9.85	33.15
3f9dda335c1787b002710ca3e82f71cb	10-11 years old	2	Urban	Ethnic Group A	SES 2	37.1	137	67.2	11.8051	1.01	Overweihgt	No Obesity_WC	No	557.357	299.821	41.6429	13.9286	55.5714
d3cacd9a68a853d9535136acc79b3f8a	10-11 years old	2	Urban	Ethnic Group B	SES 3	37.1	136.9	65.3	11.9168	1.09	Overweihgt	No Obesity_WC	No	369.271	384.354	39.5625	16.4375	56
51fadc9c0ad37af021254be1dde8885b	10-11 years old	2	Urban	Ethnic Group A	SES 3	37.15	132.5	67.75	12.6388	1.32	Overweihgt	No Obesity_WC	Yes	692.375	319.161	53.3036	14.0179	67.3214
cbc3ebbe8123d5840722ba5a9ffb0351	10-11 years old	2	Urban	Ethnic Group A	SES 3	37.2	149.5	62.25	8.8163	-0.33	Normal	No Obesity_WC	No	566.286	269.375	33.2679	16.2857	49.5536
0a8535096d9667f8a44541a1ee5e8438	10-11 years old	2	Urban	Ethnic Group A	SES 3	37.2	135.1	64	12.1402	1.09	Overweihgt	No Obesity_WC	No	565.542	257.708	30.375	7	37.375
89c5b357b092d47df6ab87c9e6773c68	10-11 years old	2	Urban	Ethnic Group A	SES 3	37.55	143.85	66.2	10.3805	0.28	Normal	No Obesity_WC	No	724.875	242.542	18.7083	7.1875	25.8958
c171f4e189dfd87a6b5c745c34370d57	10-11 years old	2	Urban	Ethnic Group B	SES 3	37.55	150.7	63.9	8.82335	-0.32	Normal	No Obesity_WC	Yes	542.604	373.646	58.9792	19.2083	78.1875
30c2e78a50a5959faa0f2d161cd0f2f1	10-11 years old	2	Urban	Ethnic Group A	SES 1	37.9	143.2	59.9	10.8054	0.43	Normal	No Obesity_WC	No	575.75	196.85	38.35	13.5	51.85
57435855d5797425d3816c7961611ad8	10-11 years old	2	Urban	Ethnic Group A	SES 3	37.9	138.2	68.1333	12.1927	1.1	Overweihgt	No Obesity_WC	No	546.786	272.786	27.7857	7.64286	35.4286
6a9a65824aa71bc04057576d7e4e4750	10-11 years old	1	Urban	Ethnic Group A	SES 3	38	138.05	66.4	10.7382	1.16	Overweihgt	No Obesity_WC	Yes	502.312	240.542	75.8542	33.3542	109.208
94c96c5d390e3c18c7275893d175b876	10-11 years old	2	Urban	Ethnic Group B	SES 3	38.55	141	69.3	11.8115	0.79	Normal	No Obesity_WC	No	709.071	323.554	36.4107	9.46429	45.875
73e63c2a093a0bd0be2e78006b31aa65	10-11 years old	2	Urban	Ethnic Group A	SES 3	38.6	147.15	63.05	10.5006	0.31	Normal	No Obesity_WC	Yes	493.146	330.5	39.8125	20.8333	60.6458
446ce553813d5578b91c01aad35a5f84	10-11 years old	2	Urban	Ethnic Group A	SES 3	38.7	142.8	64.5	11.4768	0.63	Normal	No Obesity_WC	Yes	572.271	290.021	47.625	26.5417	74.1667
730643eb0b35e4e1a5bd3b295fecc5d0	10-11 years old	2	Urban	Ethnic Group B	SES 3	38.85	147.4	64.8	10.3869	0.17	Normal	No Obesity_WC	No	629.5	223.583	30.6667	18.7083	49.375
43fa0172112e0964160ced3cdf492a03	10-11 years old	2	Urban	Ethnic Group A		39.15	141.5	64.4	12.2356	0.94	Normal	No Obesity_WC	No	545	283.833	33.2917	7.25	40.5417
2d2df4a0ec8ac085d6854aa18d47834b	10-11 years old	2	Urban	Ethnic Group A	SES 3	39.35	138.75	73.2	12.9727	1.19	Overweihgt	No Obesity_WC	No	523.312	273.938	23.4375	8.15625	31.5938
bf11e3cb09e329062f6acbb5ed7e58a8	10-11 years old	1	Urban	Ethnic Group A	SES 2	39.55	142.35	70.25	10.8325	1.06	Overweihgt	No Obesity_WC	Yes	573.925	416.7	49.5	15.175	64.675
9f4e01d0aef6b12b3030f3f4a9fa7e71	10-11 years old	2	Urban	Ethnic Group A	SES 3	39.65	138.6	68.6	13.1627	1.21	Overweihgt	No Obesity_WC	No	577.357	298.964	22.7857	7.46429	30.25
fe041f933aa7c613caaccffa87833c22	10-11 years old	1	Urban	Ethnic Group A	SES 3	39.9	138.5	70.45	12.2357	1.63	Overweihgt	No Obesity_WC	Yes	793	112.1	168.85	5.8	174.9
1c57c61b9a5eef449cf169500e9ce7fa	10-11 years old	1	Urban	Ethnic Group A	SES 2	39.95	136.9	67.6	12.3925	1.61	Overweihgt	No Obesity_WC	No	515.208	322.604	28.2292	7.91667	36.1458
302944b3b53590416eff5f140dc618bc	10-11 years old	1	Urban	Ethnic Group A	SES 3	40.1	144.45	69.35	10.8379	1.05	Overweihgt	No Obesity_WC	Yes	562.25	307.161	46.4107	27.125	73.5357
3f8e32aaca6ddd8f3143be57ca5a9179	10-11 years old	1	Urban	Ethnic Group A	SES 3	40.25	138.35	70.35	12.5435	1.72	Overweihgt	No Obesity_WC	Yes	462.304	365.607	77.7679	16.4643	94.2321
2425b8fe8872d8dfbd36a3a542660120	10-11 years old	2	Urban	Ethnic Group A	SES 3	40.25	140.1	71.35	13.1515	1.1	Overweihgt	No Obesity_WC	No	550.45	278.95	23	6.4	29.4
294179532f3440b1fd05a195221d3c97	10-11 years old	1	Urban	Ethnic Group A	SES 2	40.55	141.55	73	11.9527	1.46	Overweihgt	No Obesity_WC	No	384.446	409.554	45.7679	11.3036	57.0714
dbf5e35aa8ea74b0e27f83cadfb578c3	10-11 years old	1	Urban	Ethnic Group B	SES 3	40.6	148.25	69.05	10.2194	0.8	Normal	No Obesity_WC	Yes	564.607	269.714	57.8571	18.1429	76
8092638a072c8068351e64b3668cfcc8	10-11 years old	2	Urban	Ethnic Group A	SES 3	40.65	144.35	65.85	12.5477	0.88	Normal	No Obesity_WC	No	568.5	234.15	22.35	6	28.35
ca8e5e7e04ccafa4ae12164ae44ae296	10-11 years old	2	Urban	Ethnic Group A	SES 3	40.75	140.6	66.3	13.6579	1.33	Overweihgt	No Obesity_WC	No	751.875	230.708	25.6667	8.25	33.9167
77a44f08c2919d4448968d5139e775b4	10-11 years old	1	Urban	Ethnic Group A	SES 3	40.8	141.05	69.1	12.2748	1.56	Overweihgt	No Obesity_WC	Yes	289.542	361.875	53.125	21.125	74.25
bbf91b6b642591d7a62eb71f29bb752f	10-11 years old	1	Urban	Ethnic Group A	SES 2	40.85	146.2	72.6	11.0227	1.11	Overweihgt	No Obesity_WC	Yes	659.214	114.929	229.571	30.5357	263
d73cb5674364bc0389057fc3185594d4	10-11 years old	1	Urban	Ethnic Group A	SES 3	40.85	139.5	70.7667	12.4809	1.56	Overweihgt	No Obesity_WC	No	522.8	294.75	41.15	10.75	51.9
df6f66be01c507c96142eefc14230ef1	10-11 years old	1	Urban	Ethnic Group A	SES 3	41.35	144.7	67.2	11.6175	1.24	Overweihgt	No Obesity_WC	No	446.393	290.5	46.8929	10.3929	57.2857
3cea8ed3c6226cd8ec430230adce234b	10-11 years old	2	Urban	Ethnic Group A	SES 3	41.4	152.65	70.25	10.8507	0.23	Normal	No Obesity_WC	Yes	430.429	326.214	50.8571	23.5	74.3571
e75a6cb37267a627c89cfd42cf1b2d88	10-11 years old	2	Urban	Ethnic Group A	SES 2	41.45	138.3	72.6	14.4429	1.44	Overweihgt	No Obesity_WC	Yes	517.429	256.321	39.75	24.7143	64.4643
f9c3b072d6a9016a5da8d39854298802	10-11 years old	1	Urban	Ethnic Group A	SES 3	41.55	138.4	75.1	13.2905	1.79	Overweihgt	No Obesity_WC	Yes	407.75	309.25	77.1	52.6	129.7
4920289cc0534ad0681881b635a768ce	10-11 years old	2	Urban	Ethnic Group B	SES 1	41.65	140.25	69.75	14.2409	1.38	Overweihgt	No Obesity_WC	No	574.25	254.875	22.4583	5.16667	27.625
e14abdda2f1a04dd8828c73540a1ce09	10-11 years old	2	Urban	Ethnic Group A	SES 3	41.8	141.45	70.15	14.1883	1.39	Overweihgt	No Obesity_WC	Yes	495.25	356.083	41.0833	20.6667	61.75
9b3170b9a262edbdf97ddbcca06be5fa	10-11 years old	2	Urban	Ethnic Group A	SES 3	42.4	146.15	69.55	13.1468	0.88	Normal	No Obesity_WC	No	437.583	309.417	40.2917	18.1667	58.4583
d1b2fec33de67a31b640091377cdf007	10-11 years old	2	Urban	Ethnic Group A	SES 3	42.6	145.25	70.15	13.5401	1	Normal	No Obesity_WC	No	496.321	335.518	40.4821	16.5714	57.0536
e6d8a2f1bc89c5d424e3b708def23574	10-11 years old	2	Urban	Ethnic Group A	SES 3	42.65	150.65	69.8	12.0836	0.5	Normal	No Obesity_WC	No	478.4	278.75	24.7	11.75	36.45
104f090a56b9856a777e61f7c332ddad	10-11 years old	2	Urban	Ethnic Group A	SES 3	42.9	154.35	64.95	11.3616	0.32	Normal	No Obesity_WC	No	546.85	276.625	27.475	10.4	37.875
7fc5e4ff4d851fdd8bacb06185e515b5	10-11 years old	1	Urban	Ethnic Group B	SES 3	43	143.4	69	13.1508	1.64	Overweihgt	No Obesity_WC	No	445.4	312.6	24.8	5.7	30.5
4e918f78110814e1dff98f5a748c7938	10-11 years old	1	Urban	Ethnic Group A	SES 3	43.05	148.5	68.4	11.7135	1.14	Overweihgt	No Obesity_WC	No	424.917	278.042	47.125	10.5417	57.6667
70526a2f5e2ea046647886dc8766fca2	10-11 years old	1	Urban	Ethnic Group A	SES 3	44.25	134.6	79.35	16.0246	2.35	Obesity	No Obesity_WC	Yes	607.429	76.6071	147.5	9.03571	157.179
832f5ebe88e77af9f1ff7bc546e2f858	10-11 years old	2	Urban	Ethnic Group A	SES 3	44.55	149.25	71.6	13.9187	0.99	Normal	No Obesity_WC	Yes	792.804	106.196	175.268	5.17857	181
5a58e013b8be81aa9f018b73d30268a4	10-11 years old	2	Urban	Ethnic Group A	SES 3	44.85	150.65	71.35	13.7086	0.9	Normal	No Obesity_WC	No	768.25	267.646	31.8958	10.4583	42.3542
571e2444cf7c789e9cf6b44a134ea9fe	10-11 years old	2	Urban	Ethnic Group A	SES 3	45.2	152.5	69.85	13.3932	0.78	Normal	No Obesity_WC	No	565.589	285.036	21.1071	7.69643	28.8036
4c3ad437165a80d79688e637201e00e7	10-11 years old	2	Urban	Ethnic Group A	SES 3	46.4	138.1	75	18.3654	2.21	Obesity	No Obesity_WC	No	510.054	291.839	28.8393	4.17857	33.0179
2b8c5768464e547f0236e57b05f5a01d	10-11 years old	2	Urban	Ethnic Group A	SES 2	47.2	152.85	69	14.6065	0.98	Normal	No Obesity_WC	No	395.714	381.929	36.7679	13.1607	49.9286
8df8027450af2f45eca141ac73c5219b	10-11 years old	2	Urban	Ethnic Group A	SES 3	48.15	144.1	75.7	17.9715	1.87	Overweihgt	No Obesity_WC	No	407	352.729	36.4167	14.3542	50.7708
f0f81011e60c73061b084261d57fff82	10-11 years old	2	Urban	Ethnic Group A	SES 3	48.3	149.45	71.9	16.385	1.38	Overweihgt	No Obesity_WC	No	681.732	281.107	27.1607	9.39286	36.5536
1a079f1c007ece69126fcf2282bb5d87	10-11 years old	2	Urban	Ethnic Group A	SES 3	49.65	146.3	75.7	18.2605	1.76	Overweihgt	No Obesity_WC	No	745.25	247.679	24.5357	8.10714	32.6429
9c7717494caf64ee581a167441d47eb7	10-11 years old	2	Urban	Ethnic Group A	SES 3	50.7	146.4	75.15	19.1481	1.94	Overweihgt	No Obesity_WC	No	647.325	216.15	20.15	6.775	26.925
38b9fe5f71273cec47a469ff8595d172	10-11 years old	2	Urban	Ethnic Group A	SES 3	51.2	150.65	66.75	18.1157	1.62	Overweihgt	No Obesity_WC	No	517.979	362.438	32.9583	11.4375	44.3958
c7c715cdc787ad6bd6b99fb03dd5cabb	10-11 years old	2	Urban	Ethnic Group A	SES 3	51.65	151.6	79.45	18.2068	1.63	Overweihgt	No Obesity_WC	No	355.417	375.958	43.3333	6.625	49.9583
41a981522b288facba9e4f074ca9b6d8	10-11 years old	2	Urban	Ethnic Group A		51.65	151.05	75.7	18.3162	1.64	Overweihgt	No Obesity_WC	No	534.333	362.5	24.6667	11.25	35.9167
a7e777c605d47ad4435b38356a453931	10-11 years old	2	Urban	Ethnic Group A		51.65	151.05	75.7	18.3162	1.64	Overweihgt	No Obesity_WC	No	600.396	308.417	24.4583	8.3125	32.7708
6fb8ee96d8318808d31dc8c0f6981451	10-11 years old	2	Urban	Ethnic Group A	SES 3	52	144.9	77.5	20.5296	2.16	Obesity	No Obesity_WC	Yes	549.464	322.339	44.6964	16.1071	60.8036
a4e6f5425c174bd0722606bb3c60f9b4	10-11 years old	2	Urban	Ethnic Group B	SES 3	54.2	154.5	79.25	19.2446	1.75	Overweihgt	No Obesity_WC	Yes	717.286	156.732	190.339	14.0714	205.982
4c9dee1f16d12bfdb44591e64581bf2d	10-11 years old	2	Urban	Ethnic Group A	SES 3	55.2	155.1	74.5667	19.7665	1.81	Overweihgt	No Obesity_WC	No	536.696	273.357	30.0536	8.10714	38.1607
458c22e5c3564352ca5ad75a41539a93	10-11 years old	1	Urban	Ethnic Group A	SES 3	41.2	136.05	74.75	13.7759	2.07	Obesity	Obesity_WC	No	505.536	350.607	46.2857	13.4464	59.7321
106c05540fbdea68f87c4dda5ba56a49	10-11 years old	1	Urban	Ethnic Group B	SES 3	42.55	131.55	82.9333	15.6846	2.52	Obesity	Obesity_WC	No	842.708	192.417	28.25	16.625	44.875
57d0c1bdc38f7ba53c2bc32afe326c99	10-11 years old	1	Urban	Ethnic Group A	SES 1	43.9	139.95	75.65	14.6264	2.01	Obesity	Obesity_WC	No	658.125	371.792	39.125	10.9583	50.0833
4d44d9050e898add0961e53714dae3e1	10-11 years old	1	Urban	Ethnic Group A	SES 3	47	142.2	75.2	16.2671	2.2	Obesity	Obesity_WC	No	596.607	307.696	35.5179	6.14286	41.6607
53a19e8a33df163a3c952acc62ca5f38	10-11 years old	2	Urban	Ethnic Group A	SES 3	48.8	144.6	79.7	18.3737	1.94	Overweihgt	Obesity_WC	Yes	763.354	251.083	46.2292	19.3333	65.5625
8981b237e4fee565af6c97320bb35e79	10-11 years old	2	Urban	Ethnic Group A	SES 3	49.9	143.15	81.4667	19.5038	2.11	Obesity	Obesity_WC	Yes	462.7	265.6	48.2	14.15	62.35
9d0cc1a74375c145a57abb9b4c3b1106	10-11 years old	1	Urban	Ethnic Group A	SES 3	50.05	147.35	75.1	16.9773	2.15	Obesity	Obesity_WC	Yes	576.589	261.125	49.6964	14.7857	64.4821
daf0e9952912a78dac630ad2180ab775	10-11 years old	1	Urban	Ethnic Group B		50.75	143.3	80.75	18.7365	2.53	Obesity	Obesity_WC	Yes	505.075	253.625	46.4	25.975	72.375
ebae07aba409ebd768f178ffbafcc303	10-11 years old	2	Urban	Ethnic Group A	SES 3	51	140.8	81.2	20.8386	2.3	Obesity	Obesity_WC	Yes	408.75	362.458	57	18.6875	75.6875
4a397df07b47f563bf32227d4726fe72	10-11 years old	1	Urban	Ethnic Group B	SES 3	52.9	141.2	84.05	20.9076	2.84	Obesity	Obesity_WC	Yes	559.875	367.958	73.75	28.4167	102.167
10d0da4c8a5f5ee1e90f05239ab78d03	10-11 years old	2	Urban	Ethnic Group A	SES 3	53.5	142	85.6667	22.3814	2.44	Obesity	Obesity_WC	No	447.833	336.167	34.2083	11.875	46.0833
3d8eb41eaafa110312e81d57c41a4406	10-11 years old	1	Urban	Ethnic Group A	SES 3	56.05	146.95	82	21.2876	2.63	Obesity	Obesity_WC	No	516.964	298.857	35.6964	7.35714	43.0536
398372fbee48c8ecac8ab97473676348	10-11 years old	2	Urban	Ethnic Group A	SES 3	56.5	140.2	94.75	25.2229	2.8	Obesity	Obesity_WC	No	462.107	351.786	36.25	7.75	44
7886da636de0db73a7eda5f99984bb7e	10-11 years old	2	Urban	Ethnic Group A	SES 3	56.55	150.65	83.0333	22.2347	2.22	Obesity	Obesity_WC	Yes	638.429	358.536	66.0357	15.8571	81.8929
70115bac08cffc16e30e1504663b786e	10-11 years old	1	Urban	Ethnic Group A		60.05	151	85.9	22.747	2.63	Obesity	Obesity_WC	No	729.161	266.911	41.1964	8.82143	50.0179
0d70bd308549178f8500469bcbc12493	12-13 years old	2	Rural	Ethnic Group A	SES 2	21	119.5	54.75	4.15148	-1.65	Normal	No Obesity_WC	Yes	576.339	298.482	65.625	18.6607	84.2857
f7a64c863cb126f41d844b9a601e7c51	12-13 years old	2	Urban	Ethnic Group A	SES 3	23.35	122.3	56.7	5.06694	-1.13	Normal	No Obesity_WC	No	555.167	237.458	3.25	1.20833	4.45833
5547500b961e3a712b603fffcaee8eb1	12-13 years old	1	Urban	Ethnic Group B	SES 2	25.15	126.25	58.1667	4.68045	-0.87	Normal	No Obesity_WC	No	501.8	335.35	40.95	15.925	56.875
6aeb878c05f00cd9d3a02662f6e4c2dd	12-13 years old	2	Urban	Ethnic Group A	SES 3	26.15	134.9	54.5	4.62066	-2.06	Underweight	No Obesity_WC	No	676.786	351.679	39.6429	11.8214	51.4643
4d7d9a5f8f97e9bb1c2910041b67b512	12-13 years old	2	Urban	Ethnic Group A	SES 3	28.1	132.35	59.05	6.16831	-1.07	Normal	No Obesity_WC	No	575.875	267.4	30.8	13.9	44.7
d1427d28cb6486f95e8d28619117481b	12-13 years old	1	Urban	Ethnic Group A	SES 3	28.6	134.95	60.9	4.90692	-1.18	Normal	No Obesity_WC	No	527.825	325.625	37.75	20.2	57.95
295fd732746b7a2973a93aa74cd9f43b	12-13 years old	2	Urban	Ethnic Group A	SES 3	28.6	140.25	54.8	5.24447	-1.75	Normal	No Obesity_WC	No	526.125	262.958	22.875	9.625	32.5
66b9c617055d12f891e766d6f98dcb56	12-13 years old	2	Urban	Ethnic Group A	SES 1	28.65	137.1	51.95	5.78208	-1.4	Normal	No Obesity_WC	No	411.083	363.708	32.2083	16.7083	48.9167
0a2fcace00bbc2056da80f24702f889c	12-13 years old	2	Urban	Ethnic Group A	SES 3	29	132.35	61.3	6.97537	-0.56	Normal	No Obesity_WC	Yes	417.1	302.3	58.15	23.5	81.65
6d5310ab1ae34e47574d1fed2696c4ee	12-13 years old	2	Urban	Ethnic Group A	SES 2	29.05	142.45	59.1	5.0296	-1.95	Normal	No Obesity_WC	No	583.839	289.821	20.3393	7.96429	28.3036
90f5751f7ca8f4900e62f43073cec02f	12-13 years old	1	Urban	Ethnic Group B	SES 3	29.05	131.8	60.1	5.90714	-0.44	Normal	No Obesity_WC	No	532.688	287.562	35.625	8.625	44.25
d6c66cf411b960307befd996d1b90d49	12-13 years old	1	Urban	Ethnic Group A	SES 3	29.25	141.05	58.85	4.1374	-1.83	Normal	No Obesity_WC	Yes	834.208	83.1667	154.958	7.08333	162.625
c4517bd1ae150e10813b4b2aa1f7970e	12-13 years old	1	Rural	Ethnic Group B	SES 2	29.4	136	60.25	5.47335	-0.8	Normal	No Obesity_WC	Yes	531.458	320.292	65.7917	36.7917	102.583
6c185fb6b3b5ac8a0d5f20b320777692	12-13 years old	2	Urban	Ethnic Group A	SES 1	29.5	133.1	60.3	7.22406	-0.45	Normal	No Obesity_WC	No	487.179	323.286	33.8571	17.5357	51.3929
e0acacad8ea84ded1a9347a633e37638	12-13 years old	1	Urban	Ethnic Group A		30.1	141.45	59.4333	4.57552	-1.55	Normal	No Obesity_WC	No	770.036	231.821	26.8571	8.42857	35.2857
0ea407fd9f745eaacd796260cfdfa09d	12-13 years old	1	Urban	Ethnic Group A	SES 3	30.2	140.4	58.9	4.98197	-1.25	Normal	No Obesity_WC	Yes	514.554	310.75	49	26.0536	75.0536
94e607b5a74bb01f5a0bb8de01d965c7	12-13 years old	2	Urban	Ethnic Group A	SES 3	30.9	145.5	55.1	5.35506	-1.87	Normal	No Obesity_WC	Yes	565.286	297.429	51.5536	30.1607	81.7143
1c4ad45f9739ee8d11ddd8808e0ab2a2	12-13 years old	2	Urban	Ethnic Group A	SES 3	31	142.3	57.8333	6.23653	-1.31	Normal	No Obesity_WC	No	571.375	365.393	35.7857	14.3036	50.0893
3b5bab2a2f76c232bc0d446f8712911c	12-13 years old	2	Urban	Ethnic Group A	SES 3	31.35	143.15	58.6667	5.97416	-1.57	Normal	No Obesity_WC	No	535.688	301.125	29.3958	10.2083	39.6042
770cbf19add3b6612cacc5b106981fae	12-13 years old	2	Urban	Ethnic Group A	SES 1	31.75	144	60.35	6.30587	-1.33	Normal	No Obesity_WC	Yes	464.917	296.292	65.125	21.8333	86.9583
bd94337d063c6b4cec6076fecd89e6d0	12-13 years old	1	Urban	Ethnic Group A	SES 3	31.9	148.75	54.9667	3.70535	-2.21	Underweight	No Obesity_WC	No	497.229	430.875	25.4792	10.3333	35.8125
848f6d4f4c49549754283ce881eaa1de	12-13 years old	2	Urban	Ethnic Group A	SES 1	31.9	136.95	58.2	7.86632	-0.44	Normal	No Obesity_WC	Yes	466.75	312.1	53.15	32.3	85.45
b22ee73707b9df5975fd34dd47b80804	12-13 years old	1	Urban	Ethnic Group A	SES 3	31.95	138.45	64.5	6.50049	-0.38	Normal	No Obesity_WC	No	595.9	258.575	20.45	4.475	24.925
34b74797fe1704cbaaf865525994950f	12-13 years old	1	Urban	Ethnic Group A	SES 3	32.1	140.75	56.9	5.91331	-0.79	Normal	No Obesity_WC	Yes	433.15	267.45	55.3	28.75	84.05
9ecce9206124d7cab98f16bdf383fb92	12-13 years old	2	Urban	Ethnic Group A	SES 3	32.2	139.5	62.9667	7.32126	-0.84	Normal	No Obesity_WC	No	567.375	278.679	29.1429	4.91071	34.0536
e6f4706b710c7b295207323bb8b04141	12-13 years old	2	Urban	Ethnic Group A	SES 3	32.2	138.55	59.65	7.58812	-0.67	Normal	No Obesity_WC	Yes	669.896	337.938	51	21.1667	72.1667
70507b3620840a6d1bfe60247b689351	12-13 years old	2	Urban	Ethnic Group A	SES 3	32.3	144.15	60.1667	6.53265	-1.26	Normal	No Obesity_WC	No	784.958	231.75	12.4583	0.833333	13.2917
dbc00d04628e4eedf1da914b0db847ff	12-13 years old	2	Urban	Ethnic Group A	SES 3	32.5	146.25	54.3	6.12067	-1.52	Normal	No Obesity_WC	Yes	484	254.792	50.0417	14.25	64.2917
7faa109369feaf7c8bb8d4772f48bf86	12-13 years old	2	Urban	Ethnic Group B	SES 3	32.9	145.15	64.6	6.76171	-1.16	Normal	No Obesity_WC	No	786.575	262.75	24.175	6.5	30.675
08191dbc2ae5576260ab5aa03ab5494d	12-13 years old	1	Urban	Ethnic Group B	SES 3	33.3	153.6	57.7	3.58017	-2.21	Underweight	No Obesity_WC	Yes	468.768	301.286	63.9464	45.7321	109.679
a51954fd3458b43c16fec8e55a912374	12-13 years old	2	Urban	Ethnic Group A	SES 3	33.4	133.95	66.9333	9.34961	0.17	Normal	No Obesity_WC	No	454.45	251.925	34.15	8.425	42.575
4afda92c957fdc6e56c417a6aeaea6ff	12-13 years old	2	Urban	Ethnic Group A	SES 3	33.9	139.85	62.9667	8.40318	-0.42	Normal	No Obesity_WC	No	757.85	238.775	27.825	6.25	34.075
0c1314a13459c5f0d22489179c119f9d	12-13 years old	1	Urban	Ethnic Group B	SES 3	34.1	137.75	65.2	7.8354	0.14	Normal	No Obesity_WC	Yes	545.786	306.429	48.9464	21.2857	70.2321
2049e6eb5d690ab87604e6b2637cbcc4	12-13 years old	1	Urban	Ethnic Group A	SES 3	34.25	142.45	62.15	6.8254	-0.43	Normal	No Obesity_WC	Yes	534.375	348.429	53.5536	31.125	84.6786
6af8bbf8161e017e55a2b95386716bef	12-13 years old	1	Urban	Ethnic Group A	SES 3	34.3	140.05	60.4	7.746	0.12	Normal	No Obesity_WC	Yes	461.786	328.214	57.625	26.0357	83.6607
a22bdd3a3ae7e3284555e6b29a9830b8	12-13 years old	1	Urban	Ethnic Group B	SES 3	34.5	143.35	64.6	6.99137	-0.32	Normal	No Obesity_WC	No	423.35	265.25	45.35	12.3	57.65
a0063aabb784057fbef190dcbc6eefc0	12-13 years old	1	Urban	Ethnic Group A	SES 3	34.5	135.05	63.65	8.58429	0.48	Normal	No Obesity_WC	Yes	733.607	137.857	192.589	13.625	208.536
2cb05669f54a63ad4edc70ed7b0ba157	12-13 years old	2	Urban	Ethnic Group A	SES 3	34.5	136.9	64.7333	9.64178	0.21	Normal	No Obesity_WC	No	494.3	334.9	43	12.55	55.55
951433de20df90056f0f06dad5e94c23	12-13 years old	1	Urban	Ethnic Group A	SES 3	34.6	142.15	63.6	7.27377	-0.19	Normal	No Obesity_WC	No	671.188	266.375	35	17.4375	52.4375
bd77893a281c440a505b49a70d63fb08	12-13 years old	1	Urban	Ethnic Group A	SES 3	34.65	144.6	66.5	6.61682	-0.56	Normal	No Obesity_WC	No	646.979	261	22.3125	8.6875	31
632469e652447187868d093893ceaf25	12-13 years old	2	Urban	Ethnic Group B	SES 3	34.7	137.05	62.6	9.7041	0.2	Normal	No Obesity_WC	No	535.417	330.208	35.6667	11.625	47.2917
a367119a695e8d2ee81098c59985f002	12-13 years old	2	Urban	Ethnic Group B	SES 3	34.7	137.05	62.6	9.7041	0.2	Normal	No Obesity_WC	No	533.042	328.958	35.4167	11.5	46.9167
ea187b8c8e407df700e5cc9e0a604dbc	12-13 years old	2	Urban	Ethnic Group A	SES 3	34.8	140.75	65.2	9.1372	-0.05	Normal	No Obesity_WC	No	567.104	254.771	34.8333	5.875	40.7083
f2e1831fa341da4b8787f6bbe7be7bbd	12-13 years old	2	Urban	Ethnic Group A	SES 3	34.8	141.35	60.15	9.02259	-0.1	Normal	No Obesity_WC	No	572.562	274.688	36.0625	7.5625	43.625
3ff25f4bc9ef9b15f2508a2a8914661d	12-13 years old	2	Urban	Ethnic Group A	SES 3	34.8	142.45	61.5	8.74667	-0.24	Normal	No Obesity_WC	No	529.643	255.786	27	10.5357	37.5357
759d2e594711898d66107aa26ef11327	12-13 years old	1	Urban	Ethnic Group A	SES 2	34.85	140.05	63.55	8.09328	0.24	Normal	No Obesity_WC	Yes	734.75	120.812	211.125	12.1875	224.438
e091d7a8236801976e5000f4df026bbb	12-13 years old	2	Urban	Ethnic Group A	SES 3	35.15	145.3	63.55	8.19448	-0.58	Normal	No Obesity_WC	No	557.896	256.958	32.1667	22.8542	55.0208
82b53a5e2f7b741c6f5a3987a2d1e541	12-13 years old	2	Urban	Ethnic Group A	SES 1	35.15	141.6	65.2667	8.9729	-0.23	Normal	No Obesity_WC	No	801.25	255.786	17.8036	5.16071	22.9643
9e3d043cf91c0ffd9a5e72cecc152b72	12-13 years old	2	Urban	Ethnic Group B	SES 2	35.25	141.95	62.15	9.12521	-0.11	Normal	No Obesity_WC	No	462.375	237.208	26.75	7.41667	34.1667
71a4c8745e72d1e5d7c71e32e66c293d	12-13 years old	2	Urban	Ethnic Group A	SES 3	35.25	146.4	58.4333	7.7251	-0.89	Normal	No Obesity_WC	Yes	745.725	267.625	48.55	18	66.55
03bf496bd89616a214a82d590f7eaf8d	12-13 years old	1	Urban	Ethnic Group B	SES 1	35.45	137.55	62.8	8.70683	0.43	Normal	No Obesity_WC	Yes	791	91.5417	183.667	11.7917	197.458
86cbfbf3b1f446e5bf326c2e8183db31	12-13 years old	1	Urban	Ethnic Group A		35.5	140.4	67.35	8.15149	0.16	Normal	No Obesity_WC	No	560.458	251.25	24.5833	13	37.5833
7026d85aaa0869206c7d0a8e61c53788	12-13 years old	1	Urban	Ethnic Group A	SES 3	35.5	146	66.4	6.83037	-0.5	Normal	No Obesity_WC	No	496.925	287.025	14.575	5.675	20.25
55c3784323f2a478b579fae9db8bd6db	12-13 years old	2	Urban	Ethnic Group A	SES 3	35.55	144.35	60.3	8.57548	-0.46	Normal	No Obesity_WC	No	596.929	257.929	52.5536	4.19643	56.75
bea63f901096db9d775d90a821da2cdf	12-13 years old	2	Urban	Ethnic Group A	SES 3	35.55	145.4	61.5	8.27236	-0.62	Normal	No Obesity_WC	No	857.65	203.3	14.7	4.35	19.05
49034b81ea43d9b71bd270eff2ca821c	12-13 years old	2	Urban	Ethnic Group A	SES 3	35.65	147.15	64.5	8.00432	-0.73	Normal	No Obesity_WC	No	769.321	221.036	29.5	8.57143	38.0714
4450c679572bab32e089602390b0d5f6	12-13 years old	1	Urban	Ethnic Group A	SES 3	35.9	140.5	65.2	8.64484	0.41	Normal	No Obesity_WC	Yes	501.667	364.625	52.875	14.7917	67.6667
32cc16fe8450237d8640d994ce22879e	12-13 years old	1	Urban	Ethnic Group A	SES 3	35.95	146.3	63.8667	7.31963	-0.23	Normal	No Obesity_WC	No	657.104	363.25	39.8125	19.8333	59.6458
475103bdb29d0976ac558bcf5fa5400f	12-13 years old	1	Urban	Ethnic Group B	SES 3	36	149.3	60.9	6.23804	-0.82	Normal	No Obesity_WC	No	520.625	312.875	42.75	16.1667	58.9167
3bf99cb0d073386b71301a2d5214c301	12-13 years old	2	Urban	Ethnic Group A	SES 3	36.05	137.35	72.4	10.7412	0.58	Normal	No Obesity_WC	No	436.575	282.75	39.2	17	56.2
c84c2e03cd5f3963d31c467a542d666a	12-13 years old	1	Urban	Ethnic Group A	SES 3	36.35	138.45	67.2	9.468	0.77	Normal	No Obesity_WC	Yes	696.025	309.3	49.425	23.65	73.075
662f72fb5634a67b640463e9723f5a95	12-13 years old	2	Urban	Ethnic Group A	SES 3	36.45	142.75	63.3	9.66948	0	Normal	No Obesity_WC	No	524.786	263.643	25.0714	8.60714	33.6786
7ebb26dcbe952df5dd9ec532eb5d554b	12-13 years old	1	Urban	Ethnic Group A	SES 3	36.45	146.65	62.95	7.26053	-0.34	Normal	No Obesity_WC	Yes	460.979	328.688	47.5	28.6042	76.1042
5c6722788dfce8e7d89f8f38f8790154	12-13 years old	1	Urban	Ethnic Group A	SES 3	36.6	138.55	68.65	9.41179	0.67	Normal	No Obesity_WC	No	443.482	356.75	44.5	8.39286	52.8929
c26fec4d6ff65b1efc3a294596b2f346	12-13 years old	1	Urban	Ethnic Group A	SES 3	37.1	141.8	68.4	9.04538	0.47	Normal	No Obesity_WC	No	736.464	295.821	39.3929	8.32143	47.7143
45efe352ecc28c13adb0fb7bc439f9c3	12-13 years old	2	Urban	Ethnic Group A	SES 3	37.2	149.65	58.4	8.15305	-0.81	Normal	No Obesity_WC	No	589.268	280.071	19.8393	7.57143	27.4107
e232c7d0a25819499f682009f87d099c	12-13 years old	1	Urban	Ethnic Group B	SES 3	37.2	144.5	63.8333	8.2108	0.04	Normal	No Obesity_WC	Yes	723.964	290.536	44.3929	21.1071	65.5
b6741e5b6b381a69a76709f0eb3ad4e8	12-13 years old	2	Urban	Ethnic Group A	SES 3	37.6	141.6	64.2	10.7077	0.34	Normal	No Obesity_WC	No	552.406	244.906	18.3125	5.78125	24.0938
fe79f25427463ba28e606f0df8f8d01a	12-13 years old	1	Urban	Ethnic Group B		37.7	146.1	61.3	8.12957	-0.03	Normal	No Obesity_WC	No	471.179	288.607	19.3571	6.39286	25.75
1edc848afc74e4cf5e7d66d60470a117	12-13 years old	2	Urban	Ethnic Group A	SES 3	38	147.45	64.7	9.26394	-0.38	Normal	No Obesity_WC	Yes	498.708	283.083	43.4583	18.125	61.5833
bda061d73a142ac2a7d06f58ddd4dc6f	12-13 years old	1	Urban	Ethnic Group B	SES 3	38	140.1	67.75	10.1618	0.89	Normal	No Obesity_WC	No	496.05	232.05	27.75	10.55	38.3
807d3016ca16c0a5cfd86002467e45a9	12-13 years old	2	Urban	Ethnic Group A	SES 3	38.1	145.6	61.5	9.78359	-0.18	Normal	No Obesity_WC	No	501.042	312.042	29.4583	6.875	36.3333
f8a49e0f85192165f6ac5e3f7ac42c39	12-13 years old	1	Urban	Ethnic Group A	SES 3	38.1	152.7	61.5	6.43522	-0.82	Normal	No Obesity_WC	No	540.458	270.75	29.5625	9.77083	39.3333
5f4058dd24aa36be78178e716fd96f03	12-13 years old	2	Urban	Ethnic Group A	SES 2	38.15	150	61.35	8.81408	-0.55	Normal	No Obesity_WC	No	810.8	244.5	22.05	2.65	24.7
b50a22d63fb24012f0df4dfadb32c87f	12-13 years old	2	Urban	Ethnic Group A	SES 3	38.3	138.4	66.7	12.0742	0.88	Normal	No Obesity_WC	Yes	557.55	308.125	55.375	14.875	70.25
efcba4605a1ddafbe4edd8ee1fd95dd4	12-13 years old	2	Urban	Ethnic Group A	SES 3	38.45	142.8	69.25	11.153	0.48	Normal	No Obesity_WC	No	652.268	217.464	22.8393	7.30357	30.1429
9960a014771e9fdf7008df1e7c6b8f41	12-13 years old	1	Urban	Ethnic Group A	SES 3	38.6	144.1	64.1	9.53791	0.57	Normal	No Obesity_WC	No	487.125	330.125	30.7321	8.66071	39.3929
3e10211325b703288fa23e255eef6263	12-13 years old	2	Urban	Ethnic Group A	SES 3	38.7	149.8	66	9.31347	-0.35	Normal	No Obesity_WC	No	785.054	276.482	15.8929	2.5	18.3929
349af58e2c589fb530b95badf00ae4a1	12-13 years old	2	Urban	Ethnic Group A	SES 3	38.7	145.95	62.75	10.5187	0.19	Normal	No Obesity_WC	No	456.45	280.6	43.2	10.75	53.95
2abba70cefcc51a2ef8711f06f5a7789	12-13 years old	2	Urban	Ethnic Group A	SES 3	38.75	141.8	65.8	11.3939	0.49	Normal	No Obesity_WC	No	515.7	313.2	31.45	8.4	39.85
1fced6c4ce5949eb376637bee25a3b40	12-13 years old	1	Urban	Ethnic Group A	SES 3	38.9	138.65	70.6	10.9929	1.12	Overweihgt	No Obesity_WC	Yes	733.188	275.719	45.0938	26	71.0938
cec90bc6647feda2159840b3802952fe	12-13 years old	2	Urban	Ethnic Group A	SES 3	39	146.1	63.2	10.6705	0.22	Normal	No Obesity_WC	No	527.05	270.825	22.625	8.175	30.8
f984afabc3ef90b80a191eed184b2003	12-13 years old	1	Urban	Ethnic Group B	SES 3	39.25	142.6	67.55	10.4142	0.88	Normal	No Obesity_WC	No	602.8	227.55	21.3	10.7	32
2c15a8c35bf4baecd1f78c6b70419ade	12-13 years old	1	Urban	Ethnic Group A	SES 3	39.3	152.45	66.2	7.79446	-0.17	Normal	No Obesity_WC	No	576	304.821	33	15.75	48.75
da4deeaf099c35b8baadbdd0a233b92b	12-13 years old	1	Urban	Ethnic Group A	SES 3	39.65	138.75	69.7	11.6352	1.33	Overweihgt	No Obesity_WC	Yes	445.354	392.896	41.9583	20.6042	62.5625
8d8da50882e86158fd445f74c38e816f	12-13 years old	1	Urban	Ethnic Group A	SES 3	39.65	146.5	62.2	9.62727	0.53	Normal	No Obesity_WC	No	677.643	310.5	26.6429	13.7857	40.4286
8748950e96291086098cf2bc1a3689d7	12-13 years old	2	Urban	Ethnic Group A	SES 3	39.7	140.05	69.5	12.7037	0.97	Normal	No Obesity_WC	No	494.25	312.393	36.3214	10.8214	47.1429
c7cb65a26aaa8c56d38ade1972e881f0	12-13 years old	1	Urban	Ethnic Group A	SES 3	39.75	150.8	69.05	8.35293	-0.01	Normal	No Obesity_WC	No	523	214.333	38.5417	7.45833	46
504efa0616a87dd1425af7a3eb144017	12-13 years old	2	Urban	Ethnic Group A	SES 3	40	153.9	62.35	9.19293	-0.41	Normal	No Obesity_WC	No	622.75	277.964	32.7857	22.3571	55.1429
496fa839df05d79ab2b044ba552da6e8	12-13 years old	2	Urban	Ethnic Group A	SES 3	40.2	149.65	63.0667	10.1363	-0.18	Normal	No Obesity_WC	No	742.562	297.042	28.7708	11.5417	40.3125
856f44e5364c880657efdfa5b4966e34	12-13 years old	2	Urban	Ethnic Group A	SES 3	40.2	141.35	71.3	12.3106	0.65	Normal	No Obesity_WC	No	681.3	221.4	21.8	10.75	32.55
1e011d9f903f2079d523e019f7ac548e	12-13 years old	1	Urban	Ethnic Group A	SES 3	40.2	142.95	72.0667	10.8808	0.96	Normal	No Obesity_WC	No	673.929	296.464	41.6786	16.5	58.1786
797c364790a2f8a99d70fc2b886a02b4	12-13 years old	1	Urban	Ethnic Group A	SES 3	40.35	144.3	67.2	10.4214	0.73	Normal	No Obesity_WC	Yes	491.333	393	49.5208	20.3542	69.875
7d9485da7b96b74eb6d9270c53af9dc4	12-13 years old	2	Urban	Ethnic Group A	SES 3	40.4	145	65.45	11.8301	0.52	Normal	No Obesity_WC	No	629.375	287.083	39.6667	6.08333	45.75
09e4b5ad49cf34db94886f553adb2b72	12-13 years old	1	Urban	Ethnic Group B	SES 3	40.5	149.85	61	9.09353	0.24	Normal	No Obesity_WC	Yes	480.688	289.208	65.6875	28.0208	93.7083
10d45d310e4ca43d45d31c20ce35514c	12-13 years old	1	Urban	Ethnic Group A	SES 3	40.5	138.5	69.4	11.9427	1.29	Overweihgt	No Obesity_WC	Yes	489.438	411.021	55.3958	13.0833	68.4792
7f79f269eed79c97db9f9850f0806ec2	12-13 years old	1	Urban	Ethnic Group A	SES 3	40.75	144.1	71	10.6228	0.76	Normal	No Obesity_WC	No	675.1	369.05	28.05	7.8	35.85
30cf615f42c5ec41149145bd2428e359	12-13 years old	2	Urban	Ethnic Group A	SES 3	41.4	143.9	66.75	12.6035	0.66	Normal	No Obesity_WC	No	630.167	218.708	26.1042	4.25	30.3542
7b99068fd11815134e39a4c76a18ebe2	12-13 years old	2	Urban	Ethnic Group A	SES 3	41.5	154.65	62.75	9.79106	-0.31	Normal	No Obesity_WC	No	539.542	266.667	29.6667	15	44.6667
605b9210e8dec4ca04eb0b0cb9199def	12-13 years old	1	Urban	Ethnic Group A	SES 3	41.65	149.55	63.15	9.98191	0.51	Normal	No Obesity_WC	No	771.214	279.536	22.3571	6.89286	29.25
881aa7e514bebc380ea963166e22efdd	12-13 years old	1	Urban	Ethnic Group B	SES 3	41.7	149.55	66.5667	9.70282	0.35	Normal	No Obesity_WC	No	820.25	236.625	19.275	3.85	23.125
da30f48c2ccbc5c939aec14200c65488	12-13 years old	1	Urban	Ethnic Group A	SES 3	41.9	145.1	71.3333	11.2693	0.93	Normal	No Obesity_WC	No	418.357	344.179	44.8571	12.7143	57.5714
578dbea46bd85862d4ec5ef367d04612	12-13 years old	2	Urban	Ethnic Group A	SES 3	42.3	139	70.25	14.7325	1.4	Overweihgt	No Obesity_WC	No	485.083	301.5	31.5208	10.1042	41.625
dc0571bf15321c970fcc226d095e0edf	12-13 years old	1	Urban	Ethnic Group A	SES 2	42.35	151.45	69.8	9.6815	0.33	Normal	No Obesity_WC	No	444.375	407.964	40.1964	16.2321	56.4286
5e29ef2064f52c906d54894cb3992a94	12-13 years old	1	Urban	Ethnic Group A	SES 3	42.4	149.85	67.3	10.586	0.72	Normal	No Obesity_WC	Yes	479	307.5	47.25	22.3333	69.5833
8e5da1cde752df2a0a5c44fb9e69f0b4	12-13 years old	2	Urban	Ethnic Group A		42.45	142.8	72.35	13.8275	1.05	Overweihgt	No Obesity_WC	No	573	288.625	39.3333	8.20833	47.5417
147f0f31ba15fde8b6823626a32a0b29	12-13 years old	1	Urban	Ethnic Group A	SES 2	42.5	153.55	65.4	9.2489	0.2	Normal	No Obesity_WC	No	576.45	223	29.6	6.05	35.65
42a29d7a58234e80e20264259f6efba3	12-13 years old	1	Urban	Ethnic Group A	SES 3	42.5	153.1	64.1333	9.45063	0.28	Normal	No Obesity_WC	Yes	546.958	376.188	74.875	31.9375	106.812
148fb42c49bedf684e19dce8ff58a5f1	12-13 years old	1	Urban	Ethnic Group B	SES 3	42.7	150.7	68.5	10.4546	0.65	Normal	No Obesity_WC	Yes	417.857	336.75	46.6429	35.1429	81.7857
0516ca6e8f31ab0d2a1a3dfb6e30ce6a	12-13 years old	2	Urban	Ethnic Group A	SES 3	42.7	152.05	65.85	11.2848	0.11	Normal	No Obesity_WC	No	724.786	220.214	37.6786	16.8571	54.5357
30dc75520663c76544bb91afb8e57ce1	12-13 years old	2	Urban	Ethnic Group A	SES 3	43.1	146.65	74.35	13.2822	0.8	Normal	No Obesity_WC	Yes	859.938	88.6458	123.083	6.91667	130.083
aaf0e430641d7daeb4528362dc86a4cf	12-13 years old	2	Urban	Ethnic Group A	SES 1	43.8	149.1	67.2667	13.0837	0.68	Normal	No Obesity_WC	No	767.857	267.25	36.1071	8.71429	44.8214
90dc6ab157919ba8544b62db70dfa161	12-13 years old	2	Urban	Ethnic Group A		43.9	158.7	62.4	10.1809	-0.24	Normal	No Obesity_WC	No	708.3	319	42.25	10.45	52.7
a5843fe69c9e2fb6f319ab75f7413d32	12-13 years old	2	Urban	Ethnic Group A	SES 3	44	150.05	72.2333	12.6492	0.45	Normal	No Obesity_WC	Yes	571.125	310.854	57.7917	14.1042	71.8958
c7e5576802cd456601bff7b25e4d4e73	12-13 years old	1	Urban	Ethnic Group A	SES 3	44.2	151.3	66.65	10.9022	0.64	Normal	No Obesity_WC	Yes	472.179	320.232	53.1786	19.0179	72.1964
3b912701ad3f6fc330ea670d6a1b04ac	12-13 years old	2	Urban	Ethnic Group A	SES 3	44.4	149.05	67.55	13.2308	0.61	Normal	No Obesity_WC	No	503.911	308.714	36.25	14.2679	50.5179
892dc93fe6915270607eb4c9877517e7	12-13 years old	2	Urban	Ethnic Group A	SES 3	44.45	153.8	64.45	12.3408	0.46	Normal	No Obesity_WC	No	656.732	264.357	14.2143	5.42857	19.6429
a9e1ac035092db30a706dfe773dc9fa4	12-13 years old	1	Urban	Ethnic Group B	SES 3	44.45	150.5	64.8	11.6973	0.96	Normal	No Obesity_WC	No	652.05	369.25	43.75	14.95	58.7
5056f39d7fc30104b0bf977a649ffc74	12-13 years old	2	Urban	Ethnic Group A	SES 3	44.5	141.15	72.55	15.4404	1.31	Overweihgt	No Obesity_WC	No	535.857	268.839	42.8036	7.51786	50.3214
09d6d0ff190eac94313f1dc0565780e5	12-13 years old	2	Urban	Ethnic Group A	SES 3	44.6	142.95	72	15.4838	1.42	Overweihgt	No Obesity_WC	No	563.65	283.85	36.95	17.8	54.75
60e99d2a3a1a700cc413445d1980f968	12-13 years old	2	Urban	Ethnic Group B	SES 3	44.65	145.1	76.45	14.6181	1.06	Overweihgt	No Obesity_WC	No	508.679	274.125	39.1786	7.875	47.0536
112a00afa6662686a976e89ec1097194	12-13 years old	1	Urban	Ethnic Group A	SES 3	44.8	159.8	64.7	8.50293	-0.12	Normal	No Obesity_WC	No	780.521	257.125	32.5625	9.79167	42.3542
66667d7bc96d7ffbd3d489c3ff45cc7d	12-13 years old	2	Urban	Ethnic Group A	SES 1	44.85	152.25	67.8	12.8135	0.51	Normal	No Obesity_WC	No	499.8	240.15	35	6.2	41.2
cd87b04a02fb3ed3d70a46a04aa27e9c	12-13 years old	2	Urban	Ethnic Group A	SES 3	45.25	151.05	64.5	13.3761	0.63	Normal	No Obesity_WC	Yes	726.607	124.964	169	5.32143	174.714
62ba885f01ba642e3b487e489a24410d	12-13 years old	2	Urban	Ethnic Group A	SES 3	45.5	159.4	66.6	11.0296	-0.03	Normal	No Obesity_WC	No	607.339	289.893	21.6607	8.44643	30.1071
bb2426a30de0e8fd5a3e0a855889a1ed	12-13 years old	2	Urban	Ethnic Group A	SES 3	45.65	143.5	76.2333	15.6758	1.28	Overweihgt	No Obesity_WC	No	742.875	280.054	38.2857	18.7857	57.0714
4fc118909d5fe4dd3333b9620335a432	12-13 years old	2	Urban	Ethnic Group A	SES 1	45.8	144.85	70.3	15.5592	1.26	Overweihgt	No Obesity_WC	Yes	465.589	365.5	77.3214	16.7679	94.0893
9669508a0ec92744a9a1df68670ee7f9	12-13 years old	2	Urban	Ethnic Group A	SES 3	45.9	148.45	70.8	14.4914	0.9	Normal	No Obesity_WC	No	735.75	288.021	45.7708	10.375	56.1458
0541b7aa9c0fbb161b9558f122507a71	12-13 years old	1	Urban	Ethnic Group A	SES 1	46.15	143.45	76.1	14.9651	1.82	Overweihgt	No Obesity_WC	No	411.25	372.625	40.9464	7.23214	48.1786
a4b7b3756ab338ef0db927631eebe251	12-13 years old	1	Urban	Ethnic Group A	SES 3	46.35	144.6	73.35	14.5093	1.61	Overweihgt	No Obesity_WC	Yes	628.714	367.125	58.125	26.0357	84.1607
3797838f137fc9a5c6738c0630beca05	12-13 years old	2	Urban	Ethnic Group A	SES 3	46.45	142.35	76.6	16.4992	1.44	Overweihgt	No Obesity_WC	No	538.917	314.542	40.5417	6.45833	47
1dbb01da1965fc1d213d0f92aceef6b5	12-13 years old	1	Urban	Ethnic Group A	SES 3	46.65	144.6	72.8	14.9361	1.75	Overweihgt	No Obesity_WC	No	545.625	284.958	34.1667	12.0417	46.2083
ad96950a5a41a5db4d5ca717c88188c7	12-13 years old	2	Urban	Ethnic Group B	SES 3	46.8	153.2	71.9	13.862	0.7	Normal	No Obesity_WC	No	565.438	215.5	30.1042	13.1458	43.25
5b8bdb5d5838b46ca8c98c079974a245	12-13 years old	2	Urban	Ethnic Group A	SES 3	46.8	142.1	75.45	17.276	1.74	Overweihgt	No Obesity_WC	No	780.75	268.714	25.6786	4.85714	30.5357
9a82ee78ed29d25392c245f974c06d81	12-13 years old	2	Urban	Ethnic Group A	SES 3	46.9	152.5	75.25	14.3637	0.89	Normal	No Obesity_WC	No	474.646	347.917	34.3125	11.6875	46
617a2206b2d97d8ccab0f0b66f194f1a	12-13 years old	1	Urban	Ethnic Group A	SES 2	47.3	154.35	67.65	12.4005	1.02	Overweihgt	No Obesity_WC	Yes	501.042	233.667	55.75	22.75	78.5
219cef49635dae975b4465234ba5192b	12-13 years old	2	Urban	Ethnic Group A	SES 3	47.4	151.6	69	14.7371	0.9	Normal	No Obesity_WC	No	535.208	330.875	11.0417	17.3333	28.375
3ac3ec15d664b26f23916a7a6801b603	12-13 years old	2	Urban	Ethnic Group B	SES 3	47.5	148.6	73.75	16.0018	1.32	Overweihgt	No Obesity_WC	No	558.55	278.5	21.8	8.95	30.75
dba945fd8116705ba574024e65387e8e	12-13 years old	1	Urban	Ethnic Group A	SES 3	47.7	163.5	66.7	9.21565	0.12	Normal	No Obesity_WC	No	426.714	367.393	34.5	17.4286	51.9286
522ab320d7b2daa072f42d3b6fd1d0ed	12-13 years old	2	Urban	Ethnic Group A	SES 3	48.05	146.4	73.9	16.5892	1.33	Overweihgt	No Obesity_WC	Yes	599.312	302.292	45.4167	31.0833	76.5
a1859c9fbefc0bb63560dc94cee64945	12-13 years old	2	Urban	Ethnic Group A	SES 3	48.3	153.05	66.75	14.8763	0.87	Normal	No Obesity_WC	No	795.854	233.354	36.2083	14.5833	50.7917
242008d09669bf4085be1783920fb8b7	12-13 years old	2	Urban	Ethnic Group A	SES 3	49.25	150.95	71.5333	16.4654	1.3	Overweihgt	No Obesity_WC	No	649.725	240.075	17.1	6.925	24.025
0548caab3576fa218669267027180adc	12-13 years old	1	Urban	Ethnic Group A	SES 3	49.7	159.1	65.4333	12.1415	0.83	Normal	No Obesity_WC	Yes	480	257.9	38	24.85	62.85
08ede0b9593cc76e0cdd511a18800ac0	12-13 years old	1	Urban	Ethnic Group A	SES 2	50.05	152.9	76.1	14.622	1.44	Overweihgt	No Obesity_WC	Yes	324.05	328.15	72.3	19.15	91.45
4277455035d915bd7dde4bffd29348bd	12-13 years old	1	Urban	Ethnic Group A	SES 3	50.1	155.55	70.8	14.0406	1.36	Overweihgt	No Obesity_WC	No	592.839	330.161	28.9286	9.89286	38.8214
6e63a35f423395ced995858f02181d66	12-13 years old	1	Urban	Ethnic Group B	SES 3	50.3	148.95	74.8	15.8821	1.69	Overweihgt	No Obesity_WC	Yes	669.625	338.667	53.3958	18.3125	71.7083
82c1778c3fc5673b06acd48ed43d8692	12-13 years old	2	Urban	Ethnic Group A	SES 3	50.65	153.25	75.35	16.3652	1.1	Overweihgt	No Obesity_WC	No	492.464	303.036	27.3929	10.5	37.8929
93af5b50d9653a72bf90208497ef5807	12-13 years old	2	Urban	Ethnic Group A	SES 3	50.85	156.25	70.35	15.8868	1.06	Overweihgt	No Obesity_WC	No	626.725	237.65	21.175	7.15	28.325
e6a508a46c07a8958eb78c646787760a	12-13 years old	1	Urban	Ethnic Group B	SES 3	51.15	148.2	77.6	16.992	1.95	Overweihgt	No Obesity_WC	No	721.75	324.5	25.4	8.35	33.75
c672c56e5ee585fd392842a914a0cfef	12-13 years old	1	Urban	Ethnic Group A	SES 3	51.3	149.85	77.8	16.3519	1.75	Overweihgt	No Obesity_WC	No	534.438	284.875	39.6562	9.28125	48.9375
36ad4f3e5d60ba949427f719fe5256be	12-13 years old	1	Urban	Ethnic Group A	SES 3	52.1	149.4	79.05	17.1789	1.92	Overweihgt	No Obesity_WC	No	620.25	268.357	24.4464	7.875	32.3214
4547402ae05c2430235a3d0f1f06c1e4	12-13 years old	1	Urban	Ethnic Group B	SES 1	52.6	168.6	69.55	10.4727	0.48	Normal	No Obesity_WC	Yes	460.25	209	46.75	19.4583	66.2083
6a297e70fe4febf54d597015e50e27d5	12-13 years old	2	Urban	Ethnic Group A	SES 3	52.7	153.1	72.75	18.3735	1.57	Overweihgt	No Obesity_WC	No	615.25	216.125	32.2679	18.8571	51.125
c65050ecc6d1c8f15596d625a94ba7d7	12-13 years old	2	Urban	Ethnic Group A	SES 3	53.3	149.35	78.9	19.8783	1.84	Overweihgt	No Obesity_WC	No	485.714	280.143	33.1071	18.1429	51.25
d43a4f32b113a0f05ed9db87d7a4758b	12-13 years old	2	Urban	Ethnic Group A	SES 3	53.8	148	80.3	20.4739	1.9	Overweihgt	No Obesity_WC	No	574.812	358.729	40.0208	9.72917	49.75
549d70792b718e750d335eaf4b6dbd82	12-13 years old	1	Urban	Ethnic Group A	SES 1	53.95	150.75	78.55	18.2638	2.09	Obesity	No Obesity_WC	No	465.95	250.1	28.6	3.9	32.5
41e7e527f730d1a097139b6ecf5fb62b	12-13 years old	1	Urban	Ethnic Group A	SES 3	54.05	166.4	70.3333	12.0385	0.74	Normal	No Obesity_WC	No	563.161	282.321	22.0893	7.375	29.4643
09a65081981fdb2c9ff35be27f2cecc7	12-13 years old	1	Urban	Ethnic Group A		54.1	155.5	79	16.6604	1.74	Overweihgt	No Obesity_WC	No	614.714	225.357	34.4643	9.46429	43.9286
376823097e7ddd3f6d35d79ddfda9ba4	12-13 years old	1	Urban	Ethnic Group B		54.5	161.65	80.45	14.4723	1.26	Overweihgt	No Obesity_WC	No	468.979	302.729	38.9792	10.7708	49.75
ac8a149d495a7f361c99c60a15b9119d	12-13 years old	2	Urban	Ethnic Group A	SES 3	55.15	152.6	77.6	19.8611	1.65	Overweihgt	No Obesity_WC	No	548.357	264.643	32.6607	17.9107	50.5714
fe210de329ac205906652673d5e98732	12-13 years old	2	Urban	Ethnic Group B	SES 3	56	154.15	75.2	20.1347	1.7	Overweihgt	No Obesity_WC	No	656.429	296.25	31.625	7.10714	38.7321
93bfb58332cca068dcfdf0fa9e9dfb5f	12-13 years old	1	Urban	Ethnic Group B	SES 3	56.1	161.45	72.9	15.3849	1.36	Overweihgt	No Obesity_WC	No	665.6	191.825	31.025	13.425	44.45
d92522296a4e52f524ab79a91794c428	12-13 years old	2	Urban	Ethnic Group A	SES 3	56.95	160.35	74.1	18.4145	1.29	Overweihgt	No Obesity_WC	No	589.292	251.833	24.9583	5.625	30.5833
49092ba8ca59a1fa04dae273e29a362b	12-13 years old	1	Urban	Ethnic Group A	SES 3	57.65	153.85	83.2	19.5221	2.1	Obesity	No Obesity_WC	Yes	699.714	139.696	231.411	7.875	239.446
89b69b0d48e4638b410238b464110a02	12-13 years old	1	Urban	Ethnic Group A	SES 3	62.95	167.6	78.1	17.3721	1.6	Overweihgt	No Obesity_WC	No	503.425	262.45	31.6	8.425	40.025
b1a4d89445f795465c7ce2ae43d13529	12-13 years old	2	Urban	Ethnic Group A	SES 3	64.5	164.95	76.65	21.8133	1.65	Overweihgt	No Obesity_WC	No	634.167	277.896	23.8333	3.58333	27.4167
0525e2b6206daf7924eed578b80f7825	12-13 years old	1	Urban	Ethnic Group B	SES 3	42.95	137.9	80.0333	13.9714	1.77	Overweihgt	Obesity_WC	No	797.589	242.161	33.6964	6.55357	40.25
84eba633275f316a0548b934d385ba76	12-13 years old	2	Urban	Ethnic Group B	SES 3	47.85	145.45	82.6	16.9158	1.48	Overweihgt	Obesity_WC	No	501.964	369.357	40.6786	9.07143	49.75
64882b96a43386dabf84ff386ac5f0d9	12-13 years old	2	Urban	Ethnic Group B	SES 1	48.05	138.1	82	19.0508	2.07	Obesity	Obesity_WC	No	474.55	270.35	38.45	10.3	48.75
70953181bbddbe7a6a61e83fcf6f2f66	12-13 years old	2	Urban	Ethnic Group A	SES 3	48.7	141.85	79.65	18.7578	1.97	Overweihgt	Obesity_WC	No	630.214	270.25	36.5536	6.07143	42.625
5753942ec2847945dfc6440576350109	12-13 years old	1	Urban	Ethnic Group A	SES 3	51.55	144.05	84.45	18.4583	2.24	Obesity	Obesity_WC	Yes	609.929	304.732	63.7321	15.875	79.6071
ed112dad7020a0989e624a7f1081b202	12-13 years old	2	Urban	Ethnic Group A	SES 3	54.55	142.2	83.75	22.9839	2.45	Obesity	Obesity_WC	No	621.175	249.425	23.775	8.5	32.275
afc940d1b01259a33fca34e86aa9193b	12-13 years old	1	Urban	Ethnic Group A	SES 3	54.65	152.15	82.6	18.193	2.02	Obesity	Obesity_WC	Yes	663.25	342.018	46.4464	28.2857	74.7321
50f56d0e29cf959f87cb0ffd2f7a03f3	12-13 years old	1	Urban	Ethnic Group B	SES 3	58.35	147.2	89.2333	22.2808	2.54	Obesity	Obesity_WC	No	617.75	213.214	28.1429	6.39286	34.5357
8a3f6cee5a39e491444581e0ed561778	12-13 years old	1	Urban	Ethnic Group A	SES 3	59.05	160.95	85.35	17.961	1.82	Overweihgt	Obesity_WC	No	481.325	319.7	24.925	3.625	28.55
30d8f4aa494c58489307a1a71f682e7b	12-13 years old	1	Urban	Ethnic Group A	SES 3	60.1	152.75	90.35	22.0889	2.51	Obesity	Obesity_WC	No	701.917	274.042	31.75	10.4583	42.2083
31258cf9e7b7bd4db33dbbc1ce31efc3	12-13 years old	2	Urban	Ethnic Group A	SES 3	61.35	160.2	84.2	21.7965	1.78	Overweihgt	Obesity_WC	No	635.161	251.518	25.7857	18.9107	44.6964
9269a6a1f167ab6a52ae0b08bca6630b	12-13 years old	2	Urban	Ethnic Group A	SES 3	64.95	153.35	85.5	26.7694	2.39	Obesity	Obesity_WC	No	813.714	226.875	34.2857	5.05357	39.3393
d656f0b1b1a9adbe7beb9f0792734f87	12-13 years old	2	Urban	Ethnic Group B	SES 3	65.85	164.9	80.55	23.3065	1.94	Overweihgt	Obesity_WC	No	558.925	285.825	43.2	15.025	58.225
b62f193fd8bc89f91bbe5d40d84b1605	12-13 years old	2	Urban	Ethnic Group A	SES 3	67.3	149	93.25	30.4556	2.89	Obesity	Obesity_WC	No	748.75	222.15	27.85	5.05	32.9
bd01de7a57cbbb773d2413508ec2711f	12-13 years old	2	Urban	Ethnic Group A		69	148.65	97.35	31.563	2.91	Obesity	Obesity_WC	Yes	390.393	363.429	60.5	28.3214	88.8214
f91444b5ce2939441c281974f03c51e8	12-13 years old	1	Urban	Ethnic Group A	SES 3	78.05	152.55	96.9667	35.3133	3.74	Obesity	Obesity_WC	No	543.792	231.625	22.125	4.95833	27.0833
d0c61eafa3bf3fc2ee01d1444a35aeba	12-13 years old	2	Urban	Ethnic Group A	SES 3	84.8	167.95	91.75	34.592	2.7	Obesity	Obesity_WC	No	735.979	294.396	40.1042	9.4375	49.5417
72dc5bc669cbc6dab3d9420ddfc61c65	12-13 years old	2	Urban	Ethnic Group A	SES 3	33.35	145.25	60.05	6.73536	-1.27	Normal	No Obesity_WC	No	555.375	312.667	28.7083	7.625	36.3333
b162e88bc2183d0b81a9e28017468609	12-13 years old	1	Urban	Ethnic Group A	SES 3	33.9	143.95	60.95	6.06363	-0.86	Normal	No Obesity_WC	Yes	508.393	280.643	42.8214	30.25	73.0714
5db5eab56d6a2c9e2914be620a0eecdc	12-13 years old	1	Urban	Ethnic Group A	SES 3	35.05	142.6	66.3	7.08257	-0.39	Normal	No Obesity_WC	Yes	712.875	276.562	44.6875	45.875	90.5625
ecb00ca8ecc436507e821f0c2daeac3a	12-13 years old	1	Urban	Ethnic Group B	SES 1	37.4	141.8	66.85	8.71795	0.2	Normal	No Obesity_WC	No	466.393	314.286	43.3571	11.75	55.1071
62041b2d62d49e23113cfccc5fb44811	12-13 years old	1	Urban	Ethnic Group A	SES 3	37.65	139.75	65.3333	9.51517	0.56	Normal	No Obesity_WC	No	565.562	361.979	37	19.8333	56.8333
10863b441cdd6d3d5bcf68aa31ded743	12-13 years old	1	Urban	Ethnic Group A	SES 3	37.85	153.05	63.7	6.09721	-0.98	Normal	No Obesity_WC	Yes	692.9	311	43.85	32.25	76.1
4e94e1b2739e28eebce8a8e03e288c85	12-13 years old	2	Urban	Ethnic Group A	SES 3	38.7	146.55	62.55	9.77482	-0.26	Normal	No Obesity_WC	No	489.208	284.125	17.9167	4.375	22.2917
21875f4c99c534ec36af760f2fd32a0a	12-13 years old	1	Urban	Ethnic Group A	SES 3	38.8	149.55	63.05	7.77349	-0.27	Normal	No Obesity_WC	No	539.411	311.875	38.3393	12.9464	51.2857
6e9face2873a8399ca1dc2d736a2aa51	12-13 years old	1	Urban	Ethnic Group A	SES 3	39.55	154.2	63.5	6.58664	-0.83	Normal	No Obesity_WC	No	702.393	327.054	30.25	20.3036	50.5536
c6f68aebf1e50b4748bd70f92c019b66	12-13 years old	1	Urban	Ethnic Group A	SES 3	39.75	141.1	71.25	10.6559	0.84	Normal	No Obesity_WC	Yes	582.964	369.607	65.6071	18.0357	83.6429
038b683caa47621a79649ee86d1ef7ec	12-13 years old	1	Urban	Ethnic Group A	SES 3	39.85	147.75	65.5333	8.96565	0.17	Normal	No Obesity_WC	No	815.333	224.875	27.7917	12	39.7917
3731b7349a9cb9c27980cc0e5731d2e6	12-13 years old	2	Urban	Ethnic Group A	SES 3	40.15	146.4	63.3	10.9294	0.11	Normal	No Obesity_WC	No	525.65	320.35	30.35	18.225	48.575
70c38daacccb35f01979bccc2d11a33f	12-13 years old	1	Urban	Ethnic Group A		42.1	151.6	68.2	9.33594	0.2	Normal	No Obesity_WC	Yes	469.083	289.75	51.7083	25.125	76.8333
5fa45f367335969371dc6134183bf8b9	12-13 years old	2	Urban	Ethnic Group B	SES 3	42.75	153.55	68.35	10.6273	-0.17	Normal	No Obesity_WC	No	597.583	273.333	27.9583	14.1667	42.125
98caecf4eda9bb8dd1e9dc4ef5f0cc75	12-13 years old	2	Urban	Ethnic Group A	SES 3	44	153	69.45	11.6406	0.1	Normal	No Obesity_WC	No	602	220.2	38.2	15.3	53.5
a465e32e4091dae9ff06a502404959a4	12-13 years old	2	Urban	Ethnic Group A	SES 3	44.1	147.5	69.9	13.2623	0.6	Normal	No Obesity_WC	No	509.25	202.625	40.7917	16.4583	57.25
67feaf69a1ca2b42184d87f08eee8cc7	12-13 years old	1	Urban	Ethnic Group A	SES 3	45.05	149.25	71.6	12.0364	0.94	Normal	No Obesity_WC	Yes	669.025	323.2	54.8	32.975	87.775
9cb6295ad498f440ce66ed612c9ca149	12-13 years old	2	Urban	Ethnic Group A	SES 3	46	143.4	71.05	15.843	1.27	Overweihgt	No Obesity_WC	No	433.357	359.714	29.8214	6.53571	36.3571
3baf983006ee92d9c7841ba8b07b50f9	12-13 years old	1	Urban	Ethnic Group A	SES 3	46.15	162.5	66.6	8.05684	-0.32	Normal	No Obesity_WC	Yes	507.281	318.812	41.875	38.625	80.5
1644aeabb41b90739195810c11e68ae7	12-13 years old	1	Urban	Ethnic Group A	SES 3	46.65	150.2	77.2	12.8042	1.07	Overweihgt	No Obesity_WC	No	555.458	251.208	36.7292	20.8333	57.5625
1d11746026ea5dcd7c581cab936c453c	12-13 years old	2	Urban	Ethnic Group A	SES 3	48.45	141.6	79.2	18.0563	1.68	Overweihgt	No Obesity_WC	No	495.75	279.661	23.3214	4.875	28.1964
df78a3bf7a7e732bc4f5a0ed6e52938f	12-13 years old	2	Urban	Ethnic Group A	SES 3	50.05	150.8	76.2	16.4655	1.11	Overweihgt	No Obesity_WC	No	609.938	255.375	20.0625	5.83333	25.8958
2dddef709986757cd49b6d29a3b4734e	12-13 years old	2	Urban	Ethnic Group A	SES 3	50.2	147.1	78.7667	17.7411	1.43	Overweihgt	No Obesity_WC	No	782.45	239.7	48.65	9.2	57.85
fa5ec81ceb024b82cdfcf3b340bccf31	12-13 years old	2	Urban	Ethnic Group A		53.1	159	71.55	15.9358	0.85	Normal	No Obesity_WC	No	608.583	212.583	11.75	3.5	15.25
a62f81a499f058b4f65874aeecac8a78	12-13 years old	2	Urban	Ethnic Group A	SES 3	54.3	150.1	80.05	19.7853	1.64	Overweihgt	No Obesity_WC	No	665.479	201.708	30.8958	7.22917	38.125
deb8df82ec80ebc04e89ad90af95390f	12-13 years old	2	Urban	Ethnic Group A	SES 1	55.05	149.4	79.5	20.6894	1.81	Overweihgt	No Obesity_WC	No	612.536	304.143	31.1429	5.71429	36.8571
814f1ad739b9584dbc6b95db5cd79529	12-13 years old	2	Urban	Ethnic Group A	SES 3	59.85	156.45	74.75	21.5841	1.7	Overweihgt	No Obesity_WC	No	508.875	306.482	39.4286	18.6071	58.0357
57b457e76a2b36418e8c3cdad453b358	12-13 years old	2	Urban	Ethnic Group A	SES 2	60.1	154.25	81.85	22.6513	1.9	Overweihgt	No Obesity_WC	Yes	735.482	279.321	59.5536	5.57143	65.125
e1a204283bfe594106332a0fc2bf53e3	12-13 years old	1	Urban	Ethnic Group B	SES 3	66.2	159.8	83.6	23.0354	2.32	Obesity	No Obesity_WC	Yes	576.775	260.15	42.375	24.15	66.525
13d4a5cc8ccba374ba96d2e682b113c5	12-13 years old	1	Urban	Ethnic Group A	SES 3	55.7	143.4	90.45	21.412	2.52	Obesity	Obesity_WC	No	679.042	327.188	45.1042	6.45833	51.5625
caba3ed08fd3e7676a393035e35a8cb7	12-13 years old	2	Urban	Ethnic Group B	SES 3	60.2	160.2	82.9667	20.3933	1.47	Overweihgt	Obesity_WC	Yes	798.893	105.482	168.143	7	175.625
0f5c8b3065c067426f887607d404ed22	12-13 years old	2	Urban	Ethnic Group A	SES 1	60.95	152.3	90.5667	24.0215	2.11	Obesity	Obesity_WC	No	558.929	235.696	22.3571	8.41071	30.7679
65afb469865604167a4c94b5fedfd16b	12-13 years old	1	Urban	Ethnic Group A	SES 3	61.1	147.85	89.4667	23.6044	2.55	Obesity	Obesity_WC	No	466.161	399.786	43.9286	3.07143	47
2c6947f3b73b2385ce16420cddda5a41	12-13 years old	2	Urban	Ethnic Group A	SES 3	63.8	160.15	84.8667	23.1715	1.85	Overweihgt	Obesity_WC	No	780.214	249.143	38.6786	11.9643	50.6429
c5cff25cc8197b548686b840ea20d91b	12-13 years old	1	Urban	Ethnic Group A	SES 3	64.9	153.65	96.2	24.5036	2.55	Obesity	Obesity_WC	Yes	774.479	233.292	44.5417	27.6875	72.2292
